# Supplementary material for: Tissue-Specific Chromatin Accessibility Regions and Transcription Factor Binding Sites in Pig Brain and Endocrine Tissues
Source: Mol Neurobiol. 2025 Jun 7;62(10):13119–35. doi: 10.1007/s12035-025-05128-5 (PMC12433345; doi:10.1007/s12035-025-05128-5)
Supplement: Supplementary file 1 — (XLSX 12.3 MB) [file 12035_2025_5128_MOESM1_ESM.xlsx]

## Sheet: Sub T1
Tissue-specific chromatin accessibility regions and transcription factor binding sites in pig brain and endocrine tissues
Siriluck Ponsuksili1*, Frieder Hadlich1, Nares Trakooljul1, Shuaichen Li1, Henry Reyer1, Michael Oster1, Klaus Wimmers1,2
1 Research Institute for Farm Animal Biology (FBN), Wilhelm-Stahl-Allee 2, 18196 Dummerstorf, Germany.
2 University Rostock, Faculty of Agricultural and Environmental Sciences, 18059 Rostock, Germany
Supplementary Table 1.
ATAC-seq metadata and mapping statistics
Mapped Reads = Total reads- unalignment Reads
chrM Reads = number of mapped reads - mitochondrial reads
Usable Reads = number of mapped reads - number of lowmapping quality, duplicate and mitochondria reads.
FRiP_score is generated by calculating the fraction of all mapped reads that fall into the MACS2 called peak regions.
MERGED LIB: HOMER peak annotation is generated by calculating the proportion of peaks assigned to genomic features by HOMER annotatePeaks.pl.
Sample	Total Reads	Mapped Reads	chrM Reads	Usable Reads	% Usable Reads	Total Peaks	% TSS Peaks	FRiP_score		Intergenic	TTS	Unassigned	exon	intron	promoter-TSS	% promoter_TSS
Amy_11	77934364	76249480	15201681	52104362	66.8567	108070	9.93893	0.35		39657	2099	186	6654	48733	10741	9.93893
Amy_12	54902996	53772670	9261697	39099620	71.2158	92252	11.4675	0.35		33266	1912	127	5800	40568	10579	11.4675
Amy_13	77977106	76464050	15460198	53114152	68.1151	104129	10.0971	0.36		36337	2145	152	6518	48463	10514	10.0971
Amy_14	66168900	64684200	8889835	49079094	74.1724	105613	10.0991	0.35		37463	2195	168	6568	48553	10666	10.0991
Amy_15	70827242	69313972	6661106	55966554	79.0184	118157	9.10991	0.34		43508	2461	161	6961	54302	10764	9.10991
Amy_16	64811300	63314834	6087883	51689838	79.7544	115492	9.43269	0.3		41952	2402	192	7145	52907	10894	9.43269
Amy_17	61252578	59793812	6235732	48392978	79.0056	114008	9.58705	0.34		40692	2349	183	7321	52533	10930	9.58705
Amy_18	57690722	56299076	3584435	47442246	82.2355	93479	10.6495	0.35		30596	2040	125	6188	44575	9955	10.6495
Hip_11	60233578	58960790	2005408	51910522	86.182	109252	9.99158	0.34		37320	2242	181	7165	51428	10916	9.99158
Hip_12	68015448	66389693	5276039	54414348	80.0029	101220	10.3122	0.35		33885	2078	152	6517	48150	10438	10.3122
Hip_13	55709248	54455420	2825760	46699704	83.8276	115196	9.46908	0.37		40583	2393	180	7514	53618	10908	9.46908
Hip_14	74554962	72944431	1848090	63863344	85.6594	115914	9.42854	0.3		40688	2325	180	7000	54792	10929	9.42854
Hip_15	69075488	67572336	3339647	57424178	83.1325	141564	8.09598	0.38		52599	2812	231	8365	66096	11461	8.09598
Hip_16	70329642	68450978	2280460	59552832	84.6767	111579	9.70702	0.32		38529	2402	178	7085	52554	10831	9.70702
Hip_17	71609196	70018176	3378145	57424994	80.1922	88226	11.9511	0.37		27771	1997	140	6082	41692	10544	11.9511
Hip_18	58721914	57490844	2515755	49345588	84.0327	94505	11.064	0.37		30810	2066	130	6195	44848	10456	11.064
HT_11	69210288	67806154	6415002	54129966	78.2109	113759	10.1952	0.39		37877	2409	160	7551	54164	11598	10.1952
HT_12	65148708	63834348	9032857	47427008	72.7981	91912	11.8374	0.38		29694	2019	126	6403	42790	10880	11.8374
HT_13	59389950	57997174	4233056	47361786	79.7471	87674	12.2556	0.38		27173	1932	130	6361	41333	10745	12.2556
HT_14	47270494	46131108	1225871	39986318	84.5904	95045	11.2389	0.4		30464	2002	135	6551	45211	10682	11.2389
HT_15	70591240	68904365	3201171	57570088	81.5542	112341	9.88152	0.37		36378	2370	165	7534	54793	11101	9.88152
HT_16	76459634	74875484	8957893	55699554	72.8483	105500	10.6986	0.42		35417	2235	153	6783	49625	11287	10.6986
HT_17	61323490	59946749	1832128	51153190	83.4153	98824	11.2807	0.34		31899	2135	133	6355	47154	11148	11.2807
HT_18	70281258	68702262	1189686	60481076	86.0558	96634	11.3769	0.34		30322	2121	149	6435	46613	10994	11.3769
AG_11	71614172	68533120	18528626	42212914	58.9449	63881	16.7875	0.13		20513	1392	263	4463	26526	10724	16.7875
AG_12	76725876	75565213	37248893	30316430	39.5127	82481	12.5556	0.39		27567	1785	133	5606	37034	10356	12.5556
AG_13	67218328	65246149	15662955	42441762	63.1402	77730	14.1284	0.3		25679	1669	176	5459	33765	10982	14.1284
AG_14	75409258	73402216	15588364	49793036	66.0304	82962	12.572	0.35		27853	1766	183	5823	36907	10430	12.572
AG_15	65529020	61542375	10189436	40736652	62.1658	86852	11.9951	0.45		30044	1763	122	5799	38706	10418	11.9951
AG_16	32325974	31258979	5287948	23006028	71.1689	52883	18.3934	0.28		16887	1066	118	3930	21155	9727	18.3934
AG_17	47418186	46241156	11797097	29576256	62.3732	66909	14.4226	0.4		21845	1489	108	5031	28786	9650	14.4226
AG_18	88006594	85852253	33658063	43172254	49.0557	86858	12.4444	0.31		29074	1917	200	5966	38892	10809	12.4444
PG_11	69304082	67292928	13648921	45972686	66.3347	93658	12.1912	0.38		30585	2028	192	6298	43137	11418	12.1912
PG_12	80137356	78960733	25180763	44452352	55.4702	113181	9.72778	0.44		36765	2323	131	7231	55721	11010	9.72778
PG_13	72463026	70868711	14530353	47342596	65.3335	91455	11.4975	0.39		28064	1960	145	6184	44587	10515	11.4975
PG_14	74810572	73935112	27507889	37915406	50.6819	101512	10.645	0.46		32421	2148	115	6667	49355	10806	10.645
PG_15	72050866	71128752	21611062	38280268	53.1295	103177	10.6293	0.5		33002	2150	112	6852	50094	10967	10.6293
PG_16	76876322	73704344	6999702	55992766	72.8349	75466	14.3137	0.28		24205	1596	191	5408	33264	10802	14.3137
PG_17	57735030	56611358	9893370	39432168	68.2985	80791	13.1995	0.42		25266	1708	113	5553	37487	10664	13.1995
PG_18	70673722	68819601	10894068	47805744	67.6429	70138	14.5584	0.32		20678	1589	148	5006	32506	10211	14.5584
Tal_11	49889080	48054271	1366087	41991944	84.1706	69679	13.9942	0.23		22066	1338	156	5053	31315	9751	13.9942
Tal_12	56967214	55426080	3264774	47264814	82.9684	85476	11.76	0.25		27389	1694	178	6171	39992	10052	11.76
Tal_13	53255294	52065665	6084970	40792252	76.5976	93336	11.5497	0.37		30798	1939	142	6551	43126	10780	11.5497
Tal_14	75786072	74240523	11258207	55089172	72.6904	112152	10.0569	0.41		37598	2389	171	7418	53297	11279	10.0569
Tal_15	53856898	52575064	2772340	44200690	82.0706	80882	12.6678	0.4		24688	1792	137	5990	38029	10246	12.6678
Tal_16	54650562	53478857	2342872	45474780	83.2101	88412	11.8536	0.44		27539	1954	123	6243	42073	10480	11.8536
Tal_17	42702028	41604630	1231414	36777780	86.1265	88339	11.7502	0.32		28679	1835	138	6186	41121	10380	11.7502
Tal_18	45610174	44246355	1566231	38647280	84.7339	59476	16.3108	0.24		17939	1278	148	4537	25873	9701	16.3108
Means	6.48022e+07	6.32297e+07	9.14696e+06	4.70838e+07	73.583	94542.3	11.6494	0.354583		31500.5	1993.94	155.417	6301.58	43921.7	10669.1	11.6494
STD	1.12717e+07	1.1088e+07	8.51033e+06	8.43833e+06	11.3781	17625.7	2.09054	0.0649372		7198.59	349.642	31.93	883.078	9122.24	451.689	2.09054

## Sheet: Sub T2
Tissue-specific chromatin accessibility regions and transcription factor binding sites in pig brain and endocrine tissues
Siriluck Ponsuksili1*, Frieder Hadlich1, Nares Trakooljul1, Shuaichen Li1, Henry Reyer1, Michael Oster1, Klaus Wimmers1,2
1 Research Institute for Farm Animal Biology (FBN), Wilhelm-Stahl-Allee 2, 18196 Dummerstorf, Germany.
2 University Rostock, Faculty of Agricultural and Environmental Sciences, 18059 Rostock, Germany
Supplementary Table 2.
The table shows the Peak ID, its position in the genome, the proportion ratio of peaks across tissues, the entropy value, and the nearest transcript to the peak.
Peaks were classified as tissue-specific if they met two criteria: (1) an entropy score of less than 2 (51,130 peaks), indicating low dispersion across tissues, and (2) a proportion ratio of peaks across tissues of at least 0.33 (51,056 peaks), meaning that at least 33% of the peak signal was concentrated in a single tissue.
Peak:ID	Chr	Start	End	Strand of Untitled 164	Length of Untitled 164	Ratio_Amy	Ratio_Hip	Ratio_HT	Ratio_AG	Ratio_PG	Ratio_Tha	Entropy		ensembl_gene_id	gene_start	gene_end	gene_strand	gene_biotype	external_gene_name	gene_description	gene_tss	dist_tss	hit_region	hit_region_type
Interval_237074	6	36743790	36743940	+	151	0.825	0.086	0.026	0.014	0	0.049	0.969		ENSSSCG00000022813	36557290	36649715	+	protein_coding	ABCC12	ATP binding cassette subfamily C member 12 [Source:VGNC Symbol;Acc:VGNC:84955]	36557290	186500	none	other
Interval_273821	7	119690483	119690633	+	151	0.814	0.076	0.008	0.014	0.059	0.03	1.056		ENSSSCG00000051559	119431697	119432479	-	protein_coding			119432479	258004	none	other
Interval_90954	13	203135133	203135283	+	151	0.779	0.065	0.041	0.041	0.042	0.031	1.266		ENSSSCG00000041575	203126926	203153120	-	lncRNA			203153120	-17837	intron	intron
Interval_244902	6	86806201	86806351	+	151	0.773	0.109	0.044	0.04	0.017	0.017	1.221		ENSSSCG00000062772	86920857	86926680	+	lncRNA			86920857	-114506	none	other
Interval_176313	2	139096702	139096852	+	151	0.758	0.06	0.083	0.035	0.046	0.018	1.321		ENSSSCG00000052727	138939951	138944068	+	lncRNA			138939951	156751	none	other
Interval_115088	15	23966096	23966246	+	151	0.752	0.146	0.009	0.065	0.02	0.008	1.2		ENSSSCG00000036229	23676683	23699582	+	protein_coding	INSIG2	insulin induced 2 [Source:VGNC Symbol;Acc:VGNC:103970]	23676683	289413	none	other
Interval_196629	3	122898522	122898672	+	151	0.751	0.103	0.045	0.042	0.022	0.037	1.339		ENSSSCG00000052640	122956367	123014074	+	lncRNA			122956367	-57695	none	other
Interval_112574	15	1024048	1024198	+	151	0.75	0.114	0.035	0.057	0.015	0.03	1.312		ENSSSCG00000022011	941475	967321	+	protein_coding	NMI	N-myc and STAT interactor [Source:VGNC Symbol;Acc:VGNC:96447]	941475	82573	none	other
Interval_273806	7	119448533	119448683	+	151	0.747	0.114	0.054	0.049	0	0.036	1.285		ENSSSCG00000051559	119431697	119432479	-	protein_coding			119432479	16054	none	other
Interval_270650	7	97333916	97334066	+	151	0.741	0.035	0.082	0.035	0.059	0.049	1.407		ENSSSCG00000002356	97316711	97368049	+	protein_coding	BBOF1	basal body orientation factor 1 [Source:VGNC Symbol;Acc:VGNC:85764]	97316711	17205	intron	intron
Interval_235351	6	25635983	25636133	+	151	0.739	0.008	0.071	0.046	0.067	0.068	1.381		ENSSSCG00000061699	25653379	25658573	-	lncRNA			25658573	-22440	none	other
Interval_105776	14	94342044	94342194	+	151	0.738	0.063	0.027	0.116	0.022	0.033	1.364		ENSSSCG00000027984	94094894	94102060	+	protein_coding	ZWINT	ZW10 interacting kinetochore protein [Source:VGNC Symbol;Acc:VGNC:95342]	94094894	247150	none	other
Interval_96656	14	33411021	33411171	+	151	0.735	0.071	0.052	0.035	0.06	0.047	1.439		ENSSSCG00000009842	33327428	33514739	-	protein_coding	CCDC60	coiled-coil domain containing 60 [Source:VGNC Symbol;Acc:VGNC:107374]	33514739	-103568	intron	intron
Interval_72630	13	48907044	48907194	+	151	0.734	0.025	0.016	0.083	0.08	0.062	1.393		ENSSSCG00000061385	48781105	48784510	+	lncRNA			48781105	125939	none	other
Interval_115166	15	24858108	24858258	+	151	0.73	0.065	0.064	0.029	0.074	0.038	1.446		ENSSSCG00000015718	24835391	24895338	-	protein_coding	C2orf76	chromosome 15 C2orf76 homolog [Source:VGNC Symbol;Acc:VGNC:96149]	24895338	-37080	intron	intron
Interval_35206	1	272081593	272081743	+	151	0.728	0.087	0.028	0.04	0.04	0.076	1.44		ENSSSCG00000045836	272085940	272088132	+	lncRNA			272085940	-4197	none	other
Interval_164960	2	46697209	46697359	+	151	0.728	0.087	0.047	0.068	0.041	0.029	1.45		ENSSSCG00000052300	46682694	46687527	+	lncRNA			46682694	14515	none	other
Interval_33058	1	260214378	260214528	+	151	0.717	0.101	0.032	0.04	0.051	0.058	1.483		ENSSSCG00000059001	260415670	260421335	-	lncRNA			260421335	-206807	none	other
Interval_66905	13	12219266	12219416	+	151	0.716	0.066	0.096	0.036	0.05	0.036	1.49		ENSSSCG00000055304	12232246	12237274	+	lncRNA			12232246	-12830	none	other
Interval_69217	13	28447267	28447417	+	151	0.716	0.138	0.048	0.039	0.032	0.026	1.432		ENSSSCG00000061797	28442981	28448350	+	lncRNA			28442981	4286	exon	exon1
Interval_97517	14	39032975	39033125	+	151	0.713	0.08	0.07	0.023	0.047	0.067	1.501		ENSSSCG00000009883	38867099	38969169	-	protein_coding	RPH3A	rabphilin 3A [Source:VGNC Symbol;Acc:VGNC:92425]	38969169	63806	none	other
Interval_299954	9	57378205	57378355	+	151	0.708	0.096	0.09	0.03	0.026	0.051	1.497		ENSSSCG00000015252	57510486	57558339	-	protein_coding	SNX19	sorting nexin 19 [Source:VGNC Symbol;Acc:VGNC:93311]	57558339	-179984	none	other
Interval_180684	3	12205334	12205484	+	151	0.707	0.186	0.023	0.012	0.036	0.036	1.351		ENSSSCG00000045286	12040056	12421712	+	lncRNA			12040056	165278	intron	intron
Interval_102608	14	71773664	71773814	+	151	0.707	0.095	0.109	0.028	0.027	0.035	1.477		ENSSSCG00000032463	71842485	71842584	-	snRNA	U6	U6 spliceosomal RNA [Source:RFAM;Acc:RF00026]	71842584	-68770	none	other
Interval_243902	6	81097297	81097447	+	151	0.706	0.091	0.048	0.047	0.074	0.034	1.532		ENSSSCG00000025500	81089658	81112343	-	protein_coding		5-hydroxytryptamine receptor 1D [Source:VGNC Symbol;Acc:VGNC:97100]	81112343	-14896	intron	intron
Interval_269097	7	88241519	88241669	+	151	0.704	0.155	0.016	0.058	0.019	0.048	1.427		ENSSSCG00000063413	88254219	88257641	+	lncRNA			88254219	-12550	none	other
Interval_169381	2	84158350	84158500	+	151	0.702	0.112	0.048	0.035	0.06	0.042	1.53		ENSSSCG00000014078	84144314	84144814	+	protein_coding			84144314	14036	none	other
Interval_237320	6	38941116	38941266	+	151	0.702	0.128	0.039	0.037	0.061	0.033	1.506		ENSSSCG00000053177	38912418	38912524	+	snRNA	U6	U6 spliceosomal RNA [Source:RFAM;Acc:RF00026]	38912418	28698	none	other
Interval_110959	14	132886704	132886854	+	151	0.702	0.077	0.059	0.087	0.042	0.032	1.545		ENSSSCG00000041864	132887437	132894674	+	lncRNA			132887437	-583	none	<=1kb
Interval_244877	6	86645910	86646060	+	151	0.702	0.223	0.019	0.024	0.012	0.021	1.271		ENSSSCG00000062772	86920857	86926680	+	lncRNA			86920857	-274797	none	other
Interval_245595	6	90601275	90601425	+	151	0.701	0.179	0.046	0.041	0.025	0.009	1.389		ENSSSCG00000003623	90440734	90483003	+	protein_coding	C1orf94	chromosome 6 C1orf94 homolog [Source:VGNC Symbol;Acc:VGNC:86066]	90440734	160541	none	other
Interval_93522	14	11799537	11799687	+	151	0.7	0.206	0.018	0.022	0.016	0.038	1.333		ENSSSCG00000009673	11775704	11826096	-	protein_coding	NUGGC	nuclear GTPase, germinal center associated [Source:VGNC Symbol;Acc:VGNC:90968]	11826096	-26409	intron	intron
Interval_122649	15	82947858	82948008	+	151	0.698	0.082	0.057	0.044	0.051	0.067	1.574		ENSSSCG00000048724	82733131	82958157	-	lncRNA			82958157	-10149	intron	intron
Interval_164776	2	45757246	45757396	+	151	0.698	0.127	0.042	0.048	0.073	0.012	1.493		ENSSSCG00000013394	45757398	45760415	+	protein_coding	PTH	parathyroid hormone [Source:VGNC Symbol;Acc:VGNC:91960]	45757398	-2	none	<=1kb
Interval_107881	14	111771575	111771725	+	151	0.697	0.069	0.043	0.089	0.015	0.087	1.531		ENSSSCG00000058770	111733993	111737342	+	lncRNA			111733993	37582	none	other
Interval_61879	12	41321869	41322019	+	151	0.697	0.075	0.088	0.039	0.049	0.052	1.57		ENSSSCG00000058804	41339059	41339994	-	protein_coding			41339994	-17975	none	other
Interval_118269	15	48752054	48752204	+	151	0.697	0.146	0.041	0.034	0.037	0.046	1.501		ENSSSCG00000015828	48692320	48696644	-	protein_coding	ZNF703	zinc finger protein 703 [Source:VGNC Symbol;Acc:VGNC:96112]	48696644	55410	none	other
Interval_258901	7	15151467	15151617	+	151	0.697	0.134	0.058	0.073	0.012	0.026	1.478		ENSSSCG00000052118	15141979	15148221	+	lncRNA			15141979	9488	none	other
Interval_163256	2	33110853	33111003	+	151	0.696	0.072	0.022	0.059	0.079	0.072	1.562		ENSSSCG00000013336	32984193	33021935	+	protein_coding	CCDC34	coiled-coil domain containing 34 [Source:VGNC Symbol;Acc:VGNC:86294]	32984193	126660	none	other
Interval_132250	16	20248207	20248357	+	151	0.694	0.102	0.033	0.063	0.041	0.067	1.564		ENSSSCG00000016824	20268793	20435845	+	protein_coding	RAI14	retinoic acid induced 14 [Source:NCBI gene (formerly Entrezgene);Acc:100145886]	20268793	-20436	none	other
Interval_148912	17	58150645	58150795	+	151	0.693	0.103	0.046	0.062	0.039	0.057	1.576		ENSSSCG00000034259	57999287	58054118	-	protein_coding	PMEPA1	prostate transmembrane protein, androgen induced 1 [Source:VGNC Symbol;Acc:VGNC:95606]	58054118	96527	none	other
Interval_244867	6	86572964	86573114	+	151	0.693	0.167	0.067	0.026	0.023	0.024	1.452		ENSSSCG00000049560	86304429	86305250	-	protein_coding			86305250	267714	none	other
Interval_37213	10	13644824	13644974	+	151	0.691	0.081	0.054	0.025	0.052	0.097	1.572		ENSSSCG00000017768	13619667	13620074	+	protein_coding			13619667	25157	none	other
Interval_232509	6	5149067	5149217	+	151	0.691	0.1	0.064	0.035	0.05	0.061	1.584		ENSSSCG00000033205	4622506	4622784	+	misc_RNA	Metazoa_SRP	Metazoan signal recognition particle RNA [Source:RFAM;Acc:RF00017]	4622506	526561	none	other
Interval_233956	6	14544884	14545034	+	151	0.691	0.146	0.053	0.047	0.013	0.05	1.501		ENSSSCG00000002737	14535849	14546972	+	protein_coding	CHST4	carbohydrate sulfotransferase 4 [Source:VGNC Symbol;Acc:VGNC:86680]	14535849	9035	exon	utr3
Interval_91929	14	115982	116132	+	151	0.69	0.167	0.073	0.022	0.012	0.037	1.447		ENSSSCG00000049664	36986	40558	+	lncRNA			36986	78996	none	other
Interval_100038	14	53364490	53364640	+	151	0.69	0.133	0.027	0.061	0.058	0.031	1.538		ENSSSCG00000052687	53377862	53384102	-	lncRNA			53384102	-19462	none	other
Interval_136224	16	49319182	49319332	+	151	0.69	0.147	0.081	0.036	0.019	0.026	1.49		ENSSSCG00000062843	49396611	49401938	+	lncRNA			49396611	-77279	none	other
Interval_266860	7	68672223	68672373	+	151	0.689	0.117	0.071	0.029	0.02	0.072	1.542		ENSSSCG00000036522	68684430	68684555	-	snRNA			68684555	-12182	none	other
Interval_151045	18	7711789	7711939	+	151	0.689	0.121	0.09	0.085	0.008	0.007	1.461		ENSSSCG00000016484	7704717	7711367	+	protein_coding			7704717	7072	none	other
Interval_123072	15	86747242	86747392	+	151	0.688	0.063	0.073	0.054	0.019	0.103	1.572		ENSSSCG00000061675	86614258	86899016	+	lncRNA			86614258	132984	intron	intron1
Interval_111041	14	133403943	133404093	+	151	0.688	0.124	0.061	0.046	0.033	0.049	1.569		ENSSSCG00000010728	133246526	133376489	-	protein_coding	CPXM2	carboxypeptidase X, M14 family member 2 [Source:VGNC Symbol;Acc:VGNC:86969]	133376489	27454	none	other
Interval_99606	14	50004384	50004534	+	151	0.687	0.134	0.058	0.048	0.047	0.026	1.554		ENSSSCG00000010078	50020509	50037856	+	protein_coding	TOP3B	DNA topoisomerase III beta [Source:VGNC Symbol;Acc:VGNC:94313]	50020509	-15975	none	other
Interval_41515	10	45729482	45729632	+	151	0.687	0.178	0.019	0.055	0.04	0.021	1.458		ENSSSCG00000032703	45557654	45557762	+	snRNA	U6	U6 spliceosomal RNA [Source:RFAM;Acc:RF00026]	45557654	171828	none	other
Interval_197959	3	131567620	131567770	+	151	0.686	0.063	0.088	0.075	0.019	0.069	1.588		ENSSSCG00000062694	131559926	131565171	+	lncRNA			131559926	7694	none	other
Interval_301383	9	66708031	66708181	+	151	0.686	0.23	0.009	0.032	0.01	0.032	1.311		ENSSSCG00000015638	66745910	66759393	+	protein_coding	RHEX	regulator of hemoglobinization and erythroid cell expansion [Source:VGNC Symbol;Acc:VGNC:92281]	66745910	-37729	none	other
Interval_13359	1	103295646	103295796	+	151	0.685	0.072	0.096	0.042	0.008	0.098	1.547		ENSSSCG00000052730	103283405	103288300	+	lncRNA			103283405	12241	none	other
Interval_236908	6	35623295	35623445	+	151	0.685	0.177	0.031	0.053	0.019	0.035	1.474		ENSSSCG00000040652	35515754	35519517	+	protein_coding	CBLN1	cerebellin 1 precursor [Source:NCBI gene (formerly Entrezgene);Acc:100127148]	35515754	107541	none	other
Interval_157050	18	47256192	47256342	+	151	0.685	0.119	0.059	0.071	0.04	0.025	1.572		ENSSSCG00000016715	47298328	47491245	+	protein_coding	OSBPL3	oxysterol binding protein like 3 [Source:VGNC Symbol;Acc:VGNC:91071]	47298328	-41986	none	other
Interval_29507	1	235297510	235297660	+	151	0.684	0.128	0.07	0.027	0.015	0.077	1.536		ENSSSCG00000042235	235296376	235300520	+	lncRNA			235296376	1134	exon	1-2kb
Interval_268511	7	84902914	84903064	+	151	0.683	0.081	0.093	0.035	0.047	0.061	1.609		ENSSSCG00000002257	84723932	84962666	-	protein_coding	MCTP2	multiple C2 and transmembrane domain containing 2 [Source:VGNC Symbol;Acc:VGNC:90084]	84962666	-59602	intron	intron
Interval_261985	7	35011511	35011661	+	151	0.683	0.18	0.025	0.055	0.023	0.035	1.477		ENSSSCG00000001594	34740260	35096036	-	protein_coding			35096036	-84375	intron	intron
Interval_198589	4	1899132	1899282	+	151	0.683	0.165	0.065	0.041	0.022	0.025	1.503		ENSSSCG00000036022	1688057	1805284	+	protein_coding		t-SNARE domain containing 1 [Source:VGNC Symbol;Acc:VGNC:94496]	1688057	211075	none	other
Interval_1992	1	10836601	10836751	+	151	0.683	0.201	0.044	0.009	0.055	0.008	1.385		ENSSSCG00000054035	10850480	10855561	+	lncRNA			10850480	-13729	none	other
Interval_168350	2	77878374	77878524	+	151	0.682	0.113	0.046	0.075	0.016	0.069	1.576		ENSSSCG00000014002	77894481	77905979	+	protein_coding	SPMAP2	sperm microtubule associated protein 2 [Source:VGNC Symbol;Acc:VGNC:93950]	77894481	-15957	none	other
Interval_18303	1	141235397	141235547	+	151	0.682	0.15	0.044	0.046	0.023	0.056	1.544		ENSSSCG00000032719	141205243	141206876	-	processed_pseudogene			141206876	28521	none	other
Interval_44334	10	63313314	63313464	+	151	0.682	0.085	0.099	0.057	0.029	0.048	1.604		ENSSSCG00000011125	63367663	63388859	-	protein_coding	GATA3	GATA binding protein 3 [Source:VGNC Symbol;Acc:VGNC:96315]	63388859	-75395	none	other
Interval_237380	6	39416034	39416184	+	151	0.682	0.128	0.059	0.068	0.031	0.032	1.577		ENSSSCG00000027085	39364890	39373872	-	protein_coding	UQCRFS1	ubiquinol-cytochrome c reductase, Rieske iron-sulfur polypeptide 1 [Source:HGNC Symbol;Acc:HGNC:12587]	39373872	42162	none	other
Interval_237636	6	41011018	41011168	+	151	0.682	0.174	0.025	0.016	0.074	0.029	1.471		ENSSSCG00000060352	41091876	41095065	-	lncRNA			41095065	-83897	none	other
Interval_238395	6	47393519	47393669	+	151	0.682	0.228	0.053	0.005	0.01	0.022	1.314		ENSSSCG00000034389	47419157	47419218	-	miRNA			47419218	-25549	none	other
Interval_230093	5	93438528	93438678	+	151	0.68	0.104	0.059	0.036	0.045	0.077	1.616		ENSSSCG00000058552	93470703	93475412	-	lncRNA			93475412	-36734	none	other
Interval_186912	3	52912706	52912856	+	151	0.68	0.155	0.042	0.048	0.01	0.065	1.521		ENSSSCG00000008165	52841111	52909214	+	protein_coding	RFX8	regulatory factor X8 [Source:VGNC Symbol;Acc:VGNC:92249]	52841111	71595	none	other
Interval_21908	1	167631482	167631632	+	151	0.68	0.118	0.041	0.06	0.042	0.057	1.607		ENSSSCG00000004971	167808510	167855911	-	protein_coding	TLE3	TLE family member 3, transcriptional corepressor [Source:VGNC Symbol;Acc:VGNC:94016]	167855911	-224279	none	other
Interval_279169	8	36094083	36094233	+	151	0.68	0.053	0.093	0.046	0.106	0.022	1.589		ENSSSCG00000055597	36105071	36110930	+	protein_coding			36105071	-10838	none	other
Interval_107716	14	109863549	109863699	+	151	0.679	0.097	0.049	0.062	0.039	0.074	1.628		ENSSSCG00000010531	109503940	109569341	+	protein_coding		R3H domain and coiled-coil containing 1 like [Source:VGNC Symbol;Acc:VGNC:92037]	109503940	359609	none	other
Interval_243374	6	78564883	78565033	+	151	0.678	0.039	0.063	0.049	0.104	0.068	1.628		ENSSSCG00000003503	78552307	78609274	+	protein_coding	VWA5B1	von Willebrand factor A domain containing 5B1 [Source:HGNC Symbol;Acc:HGNC:26538]	78552307	12576	intron	intron
Interval_78149	13	90554227	90554377	+	151	0.677	0.077	0.064	0.08	0.028	0.073	1.634		ENSSSCG00000053903	90550367	90556128	+	lncRNA			90550367	3860	exon	exon1
Interval_267936	7	78485830	78485980	+	151	0.677	0.057	0.041	0.173	0.025	0.027	1.517		ENSSSCG00000002142	78491053	78530183	+	protein_coding	TEP1	telomerase associated protein 1 [Source:VGNC Symbol;Acc:VGNC:93877]	78491053	-5073	none	other
Interval_225603	5	65233425	65233575	+	151	0.676	0.205	0.025	0.039	0	0.055	1.397		ENSSSCG00000056583	65278589	65282375	-	lncRNA			65282375	-48800	none	other
Interval_68458	13	23682017	23682167	+	151	0.676	0.169	0.05	0.033	0.022	0.05	1.53		ENSSSCG00000029419	23602977	23692220	-	protein_coding	SCN11A	sodium voltage-gated channel alpha subunit 11 [Source:VGNC Symbol;Acc:VGNC:92631]	23692220	-10053	intron	intron1
Interval_232686	6	6405586	6405736	+	151	0.675	0.099	0.108	0.019	0.065	0.034	1.59		ENSSSCG00000035182	6387363	6399629	+	protein_coding	SDR42E1	short chain dehydrogenase/reductase family 42E, member 1 [Source:VGNC Symbol;Acc:VGNC:92662]	6387363	18223	none	other
Interval_3891	1	22487498	22487648	+	151	0.674	0.147	0.035	0.016	0.036	0.092	1.544		ENSSSCG00000053390	22437499	22441817	+	lncRNA			22437499	49999	none	other
Interval_182102	3	21772947	21773097	+	151	0.674	0.078	0.07	0.066	0.031	0.08	1.647		ENSSSCG00000050347	21622013	21627024	+	lncRNA			21622013	150934	none	other
Interval_146247	17	41315810	41315960	+	151	0.673	0.143	0.062	0.057	0.018	0.048	1.584		ENSSSCG00000007344	41275505	41329143	-	protein_coding	KIAA1755	KIAA1755 [Source:VGNC Symbol;Acc:VGNC:96217]	41329143	-13183	intron	intron1
Interval_29482	1	235047854	235048004	+	151	0.673	0.116	0.038	0.082	0.043	0.047	1.624		ENSSSCG00000062380	235082476	235088994	+	lncRNA			235082476	-34472	none	other
Interval_110449	14	129861331	129861481	+	151	0.673	0.145	0.09	0.012	0.033	0.046	1.548		ENSSSCG00000010690	129758288	129810642	+	protein_coding	SEC23IP	SEC23 interacting protein [Source:VGNC Symbol;Acc:VGNC:92675]	129758288	103043	none	other
Interval_205864	4	57416811	57416961	+	151	0.672	0.071	0.07	0.049	0.08	0.059	1.669		ENSSSCG00000060991	57466436	57571118	-	lncRNA			57571118	-154157	none	other
Interval_150991	18	7008095	7008245	+	151	0.671	0.132	0.032	0.039	0.03	0.095	1.59		ENSSSCG00000035615	6992647	6999068	-	protein_coding	GSTK1	glutathione S-transferase kappa 1 [Source:NCBI gene (formerly Entrezgene);Acc:100521480]	6999068	9027	none	other
Interval_94470	14	19539691	19539841	+	151	0.671	0.112	0.034	0.086	0.015	0.082	1.599		ENSSSCG00000058431	19553322	19558446	+	lncRNA			19553322	-13481	none	other
Interval_50336	11	34154846	34154996	+	151	0.671	0.113	0.06	0.076	0.028	0.051	1.634		ENSSSCG00000020435	34192687	34192819	+	snoRNA			34192687	-37691	none	other
Interval_181844	3	18956853	18957003	+	151	0.671	0.123	0.091	0.039	0.032	0.044	1.612		ENSSSCG00000007813	18982296	18983553	-	protein_coding			18983553	-26550	none	other
Interval_216389	4	129945236	129945386	+	151	0.671	0.163	0.058	0.049	0.02	0.038	1.558		ENSSSCG00000031738	129905327	130242358	+	protein_coding	COL24A1	collagen type XXIV alpha 1 chain [Source:HGNC Symbol;Acc:HGNC:20821]	129905327	39909	intron	intron
Interval_231487	5	104456595	104456745	+	151	0.671	0.111	0.071	0.099	0.04	0.008	1.58		ENSSSCG00000043130	104412525	104449861	-	lncRNA			104449861	6734	none	other
Interval_15452	1	118600681	118600831	+	151	0.67	0.125	0.034	0.084	0.02	0.067	1.601		ENSSSCG00000056556	118688211	118693232	-	lncRNA			118693232	-92401	none	other
Interval_28005	1	223135538	223135688	+	151	0.67	0.155	0.066	0.04	0.023	0.047	1.58		ENSSSCG00000035668	223153673	223245839	+	protein_coding	CFAP95	cilia and flagella associated protein 95 [Source:VGNC Symbol;Acc:VGNC:85971]	223153673	-17985	none	other
Interval_5473	1	33422240	33422390	+	151	0.67	0.048	0.104	0.104	0.033	0.041	1.627		ENSSSCG00000004204	33470349	33490405	+	protein_coding	TMEM244	transmembrane protein 244 [Source:VGNC Symbol;Acc:VGNC:94154]	33470349	-47959	none	other
Interval_155942	18	41259715	41259865	+	151	0.67	0.108	0.094	0.021	0.072	0.034	1.614		ENSSSCG00000058371	41411764	41447325	-	lncRNA			41447325	-187460	none	other
Interval_186681	3	51146247	51146397	+	151	0.67	0.148	0.067	0.073	0.013	0.029	1.563		ENSSSCG00000057831	51114713	51116287	-	protein_coding			51116287	29960	none	other
Interval_283108	8	72752560	72752710	+	151	0.67	0.162	0.06	0.058	0.025	0.025	1.561		ENSSSCG00000057197	72783815	72787589	-	lncRNA			72787589	-34879	none	other
Interval_236123	6	30252565	30252715	+	151	0.669	0.182	0.038	0.043	0.016	0.052	1.526		ENSSSCG00000002830	30198956	30205319	-	protein_coding	IRX6	iroquois homeobox 6 [Source:VGNC Symbol;Acc:VGNC:89220]	30205319	47246	none	other
Interval_111978	14	138828997	138829147	+	151	0.668	0.123	0.08	0.049	0.033	0.047	1.635		ENSSSCG00000010757	138819848	138935462	-	protein_coding	EBF3	EBF transcription factor 3 [Source:VGNC Symbol;Acc:VGNC:87527]	138935462	-106315	intron	intron
Interval_81027	13	116215994	116216144	+	151	0.668	0.056	0.058	0.079	0.095	0.044	1.671		ENSSSCG00000020389	116244160	116244261	-	snRNA	U6	U6 spliceosomal RNA [Source:RFAM;Acc:RF00026]	116244261	-28117	none	other
Interval_188186	3	61551889	61552039	+	151	0.668	0.186	0.037	0.04	0.029	0.041	1.537		ENSSSCG00000060538	61581259	61581365	-	snRNA	U6	U6 spliceosomal RNA [Source:RFAM;Acc:RF00026]	61581365	-29326	none	other
Interval_236538	6	33068732	33068882	+	151	0.668	0.17	0.04	0.07	0.023	0.03	1.551		ENSSSCG00000054072	32925803	32931099	+	lncRNA			32925803	142929	none	other
Interval_189102	3	70750916	70751066	+	151	0.668	0.118	0.027	0.127	0.044	0.016	1.567		ENSSSCG00000008311	70572197	70593408	+	protein_coding	CYP26B1	cytochrome P450 family 26 subfamily B member 1 [Source:VGNC Symbol;Acc:VGNC:103374]	70572197	178719	none	other
Interval_235291	6	24729457	24729607	+	151	0.667	0.158	0.033	0.026	0.022	0.094	1.553		ENSSSCG00000044819	24518615	24518701	+	snRNA	U2	U2 spliceosomal RNA [Source:RFAM;Acc:RF00004]	24518615	210842	none	other
Interval_84933	13	143311375	143311525	+	151	0.667	0.105	0.052	0.046	0.073	0.056	1.668		ENSSSCG00000059084	143294118	143297257	+	lncRNA			143294118	17257	none	other
Interval_197545	3	128107513	128107663	+	151	0.666	0.196	0.031	0.014	0.038	0.055	1.502		ENSSSCG00000045283	127517899	127524640	-	lncRNA			127524640	582873	none	other
Interval_238074	6	44563741	44563891	+	151	0.666	0.142	0.041	0.08	0.039	0.034	1.616		ENSSSCG00000055443	44554825	44565587	-	lncRNA			44565587	-1696	intron	1-2kb
Interval_134934	16	40696523	40696673	+	151	0.665	0.124	0.065	0.049	0.046	0.052	1.66		ENSSSCG00000055082	40680891	40685628	+	lncRNA			40680891	15632	none	other
Interval_221719	5	31909809	31909959	+	151	0.665	0.161	0.033	0.026	0.08	0.036	1.575		ENSSSCG00000063025	32023876	32032242	-	lncRNA			32032242	-122283	none	other
Interval_14392	1	109893246	109893396	+	151	0.664	0.055	0.04	0.084	0.066	0.091	1.684		ENSSSCG00000004573	109918697	109923168	-	protein_coding			109923168	-29772	none	other
Interval_271919	7	105390556	105390706	+	151	0.664	0.076	0.074	0.078	0.036	0.072	1.685		ENSSSCG00000062328	105447761	105453181	+	lncRNA			105447761	-57055	none	other
Interval_277613	8	22597202	22597352	+	151	0.664	0.236	0.052	0.01	0	0.038	1.348		ENSSSCG00000008765	23459475	23873007	+	protein_coding	PCDH7	protocadherin 7 [Source:NCBI gene (formerly Entrezgene);Acc:100520035]	23459475	-862123	none	other
Interval_207961	4	74212500	74212650	+	151	0.664	0.159	0.067	0.052	0.026	0.033	1.594		ENSSSCG00000006236	74236826	74298193	+	protein_coding	NSMAF	neutral sphingomyelinase activation associated factor [Source:VGNC Symbol;Acc:VGNC:90909]	74236826	-24176	none	other
Interval_263896	7	48692582	48692732	+	151	0.663	0.154	0.043	0.053	0.05	0.038	1.621		ENSSSCG00000055176	48700138	48704997	-	lncRNA			48704997	-12265	none	other
Interval_101227	14	60234885	60235035	+	151	0.662	0.206	0.019	0.025	0.022	0.066	1.485		ENSSSCG00000010186	60229112	60254974	-	protein_coding	URB2	URB2 ribosome biosis homolog [Source:VGNC Symbol;Acc:VGNC:96772]	60254974	-19939	intron	intron
Interval_215159	4	122068524	122068674	+	151	0.662	0.167	0.028	0.072	0.019	0.052	1.573		ENSSSCG00000055527	122076242	122080690	+	lncRNA			122076242	-7568	none	other
Interval_182396	3	23550538	23550688	+	151	0.662	0.107	0.049	0.093	0.056	0.033	1.664		ENSSSCG00000007838	23570382	23662480	-	protein_coding	OTOA	otoancorin [Source:VGNC Symbol;Acc:VGNC:91088]	23662480	-111792	none	other
Interval_235537	6	26772939	26773089	+	151	0.661	0.092	0.058	0.116	0	0.072	1.585		ENSSSCG00000057879	26797282	26797388	-	snRNA	U6	U6 spliceosomal RNA [Source:RFAM;Acc:RF00026]	26797388	-24299	none	other
Interval_190217	3	78319916	78320066	+	151	0.661	0.094	0.081	0.037	0.063	0.063	1.689		ENSSSCG00000057114	78268922	78856893	+	protein_coding	WDPCP	WD repeat containing planar cell polarity effector [Source:HGNC Symbol;Acc:HGNC:28027]	78268922	50994	intron	intron
Interval_273840	7	119907634	119907784	+	151	0.661	0.135	0.069	0.081	0.024	0.03	1.624		ENSSSCG00000020603	120139166	120139261	+	snRNA	U6	U6 spliceosomal RNA [Source:RFAM;Acc:RF00026]	120139166	-231382	none	other
Interval_13482	1	104548772	104548922	+	151	0.659	0.115	0.053	0.032	0.034	0.108	1.65		ENSSSCG00000004534	104424001	104474489	-	protein_coding	CCDC68	coiled-coil domain containing 68 [Source:VGNC Symbol;Acc:VGNC:86308]	104474489	74283	none	other
Interval_147230	17	48311163	48311313	+	151	0.659	0.173	0.043	0.046	0.04	0.039	1.604		ENSSSCG00000035078	48286029	48298528	+	protein_coding	CD40	CD40 molecule [Source:NCBI gene (formerly Entrezgene);Acc:397395]	48286029	25134	none	other
Interval_192523	3	95578077	95578227	+	151	0.658	0.114	0.079	0.067	0.032	0.049	1.678		ENSSSCG00000041282	95531388	95536585	+	lncRNA			95531388	46689	none	other
Interval_29133	1	231593284	231593434	+	151	0.658	0.17	0.061	0.04	0.043	0.027	1.602		ENSSSCG00000062448	231578779	231584316	+	lncRNA			231578779	14505	none	other
Interval_119997	15	62573803	62573953	+	151	0.658	0.141	0.056	0.07	0.06	0.016	1.635		ENSSSCG00000036078	62264069	62413566	+	protein_coding	KCNJ3	potassium inwardly rectifying channel subfamily J member 3 [Source:HGNC Symbol;Acc:HGNC:6264]	62264069	309734	none	other
Interval_11028	1	81638653	81638803	+	151	0.657	0.047	0.068	0.07	0.055	0.103	1.705		ENSSSCG00000004434	81605700	81714250	-	protein_coding	FRK	fyn related Src family tyrosine kinase [Source:VGNC Symbol;Acc:VGNC:88235]	81714250	-75447	intron	intron
Interval_297506	9	43118189	43118339	+	151	0.657	0.121	0.06	0.084	0.012	0.066	1.648		ENSSSCG00000049753	43221474	43221852	-	ribozyme	RNaseP_nuc	Nuclear RNase P [Source:RFAM;Acc:RF00009]	43221852	-103513	none	other
Interval_26342	1	208809486	208809636	+	151	0.657	0.055	0.056	0.109	0.072	0.051	1.702		ENSSSCG00000052760	208706991	208710843	+	lncRNA			208706991	102495	none	other
Interval_174187	2	125084459	125084609	+	151	0.657	0.128	0.043	0.099	0.048	0.025	1.648		ENSSSCG00000054806	125182080	125185224	-	lncRNA			125185224	-100615	none	other
Interval_11796	1	88560037	88560187	+	151	0.656	0.113	0.058	0.018	0.061	0.094	1.665		ENSSSCG00000059005	88584885	88589869	-	lncRNA			88589869	-29682	none	other
Interval_306643	9	109700097	109700247	+	151	0.656	0.096	0.087	0.035	0.044	0.082	1.693		ENSSSCG00000027026	109545459	109546031	+	protein_coding			109545459	154638	none	other
Interval_9792	1	72803972	72804122	+	151	0.656	0.109	0.056	0.074	0.068	0.036	1.697		ENSSSCG00000004373	72762855	72815540	-	protein_coding	RTN4IP1	reticulon 4 interacting protein 1 [Source:VGNC Symbol;Acc:VGNC:92503]	72815540	-11418	intron	intron
Interval_98543	14	44294220	44294370	+	151	0.656	0.156	0.034	0.086	0.04	0.028	1.618		ENSSSCG00000042107	44235473	44246891	+	lncRNA			44235473	58747	none	other
Interval_73000	13	51921538	51921688	+	151	0.655	0.121	0.055	0.041	0.029	0.1	1.667		ENSSSCG00000053922	51813082	51813375	-	processed_pseudogene			51813375	108163	none	other
Interval_162205	2	25415906	25416056	+	151	0.655	0.147	0.052	0.05	0.027	0.068	1.652		ENSSSCG00000025588	25420667	25423166	-	protein_coding	FJX1	four-jointed box kinase 1 [Source:VGNC Symbol;Acc:VGNC:88142]	25423166	-7110	none	other
Interval_273592	7	117362568	117362718	+	151	0.655	0.098	0.094	0.077	0.046	0.031	1.692		ENSSSCG00000033807	117242760	117290347	+	protein_coding	C14orf132	chromosome 14 open reading frame 132 [Source:HGNC Symbol;Acc:HGNC:20346]	117242760	119808	none	other
Interval_22723	1	178634956	178635106	+	151	0.655	0.195	0.035	0.06	0.034	0.021	1.556		ENSSSCG00000062954	178630379	178635921	-	lncRNA			178635921	-815	exon	<=1kb
Interval_195272	3	113781162	113781312	+	151	0.655	0.26	0.004	0.043	0.028	0.01	1.343		ENSSSCG00000022933	113670755	113758876	-	protein_coding	EFR3B	EFR3 homolog B [Source:VGNC Symbol;Acc:VGNC:87580]	113758876	22286	none	other
Interval_305266	9	100834127	100834277	+	151	0.654	0.053	0.049	0.106	0.035	0.104	1.69		ENSSSCG00000031780	100847013	102170004	+	protein_coding	MAGI2	membrane associated guanylate kinase, WW and PDZ domain containing 2 [Source:VGNC Symbol;Acc:VGNC:89955]	100847013	-12736	none	other
Interval_61738	12	40259042	40259192	+	151	0.654	0.098	0.069	0.103	0	0.076	1.615		ENSSSCG00000022196	40205123	40230073	+	protein_coding	CCT6B	chaperonin containing TCP1 subunit 6B [Source:VGNC Symbol;Acc:VGNC:86384]	40205123	53919	none	other
Interval_276364	8	12987245	12987395	+	151	0.654	0.103	0.068	0.071	0.035	0.07	1.709		ENSSSCG00000008748	12806880	12969296	-	protein_coding	LCORL	ligand dependent nuclear receptor corepressor like [Source:VGNC Symbol;Acc:VGNC:98937]	12969296	17949	none	other
Interval_167213	2	71165170	71165320	+	151	0.654	0.127	0.064	0.074	0.041	0.04	1.686		ENSSSCG00000013593	71175075	71206950	-	protein_coding	CCL25	C-C motif chemokine ligand 25 [Source:VGNC Symbol;Acc:VGNC:99612]	71206950	-41630	none	other
Interval_123470	15	91812671	91812821	+	151	0.654	0.232	0.029	0.028	0.023	0.034	1.475		ENSSSCG00000016030	91840944	91864332	-	protein_coding	ZSWIM2	zinc finger SWIM-type containing 2 [Source:VGNC Symbol;Acc:VGNC:96255]	91864332	-51511	none	other
Interval_20682	1	160834060	160834210	+	151	0.653	0.112	0.044	0.056	0.054	0.081	1.708		ENSSSCG00000051798	160772013	160774124	+	protein_coding	MC4R	melanocortin 4 receptor [Source:NCBI gene (formerly Entrezgene);Acc:397359]	160772013	62047	none	other
Interval_49945	11	26737996	26738146	+	151	0.653	0.188	0.044	0.06	0.037	0.019	1.578		ENSSSCG00000042381	26498448	26498613	-	snRNA	U2	U2 spliceosomal RNA [Source:RFAM;Acc:RF00004]	26498613	239383	none	other
Interval_291799	9	5462668	5462818	+	151	0.652	0.134	0.035	0.056	0.037	0.086	1.673		ENSSSCG00000038333	5459500	5460461	+	protein_coding			5459500	3168	none	other
Interval_74101	13	60763580	60763730	+	151	0.652	0.078	0.098	0.052	0.039	0.081	1.715		ENSSSCG00000011531	60916180	60927889	+	protein_coding			60916180	-152450	none	other
Interval_41514	10	45723765	45723915	+	151	0.652	0.101	0.101	0.041	0.039	0.066	1.7		ENSSSCG00000032703	45557654	45557762	+	snRNA	U6	U6 spliceosomal RNA [Source:RFAM;Acc:RF00026]	45557654	166111	none	other
Interval_113818	15	12366180	12366330	+	151	0.652	0.107	0.073	0.077	0.035	0.055	1.709		ENSSSCG00000018499	12448074	12448168	+	snRNA	U6	U6 spliceosomal RNA [Source:RFAM;Acc:RF00026]	12448074	-81744	none	other
Interval_231902	6	2083077	2083227	+	151	0.652	0.12	0.117	0.03	0.033	0.049	1.657		ENSSSCG00000002657	2003704	2190874	+	protein_coding		chromosome 6 C16orf95 homolog [Source:VGNC Symbol;Acc:VGNC:96928]	2003704	79373	intron	intron
Interval_169096	2	82516475	82516625	+	151	0.652	0.197	0.031	0.053	0.024	0.043	1.568		ENSSSCG00000054707	82382353	82435723	-	lncRNA			82435723	80752	none	other
Interval_64629	12	56686192	56686342	+	151	0.652	0.124	0.088	0.07	0.026	0.04	1.676		ENSSSCG00000050002	56698940	56702594	+	lncRNA			56698940	-12598	none	other
Interval_136302	16	49998348	49998498	+	151	0.652	0.131	0.14	0.031	0.015	0.032	1.587		ENSSSCG00000044358	49901153	49904277	-	lncRNA			49904277	94071	none	other
Interval_235734	6	27958677	27958827	+	151	0.651	0.111	0.098	0.055	0.02	0.065	1.682		ENSSSCG00000002781	27931930	27966277	-	protein_coding	KCTD19	potassium channel tetramerization domain containing 19 [Source:VGNC Symbol;Acc:VGNC:89397]	27966277	-7450	intron	intron
Interval_302022	9	71574047	71574197	+	151	0.651	0.12	0.045	0.062	0.079	0.042	1.705		ENSSSCG00000047154	71556162	71560782	-	lncRNA			71560782	13265	none	other
Interval_124695	15	102566677	102566827	+	151	0.65	0.102	0.034	0.083	0.034	0.095	1.696		ENSSSCG00000052283	102396435	102399654	+	lncRNA			102396435	170242	none	other
Interval_50649	11	40923547	40923697	+	151	0.65	0.146	0.057	0.051	0.029	0.067	1.673		ENSSSCG00000044557	40914644	40920145	-	protein_coding			40920145	3402	none	other
Interval_235019	6	21156544	21156694	+	151	0.65	0.065	0.112	0.078	0.037	0.058	1.716		ENSSSCG00000044968	21154305	21159661	+	protein_coding			21154305	2239	exon	2-3kb
Interval_139445	16	71502548	71502698	+	151	0.65	0.124	0.08	0.059	0.029	0.057	1.695		ENSSSCG00000017084	71469847	71530501	+	protein_coding	FAT2	FAT atypical cadherin 2 [Source:VGNC Symbol;Acc:VGNC:88019]	71469847	32701	intron	intron
Interval_69059	13	27274190	27274340	+	151	0.65	0.146	0.052	0.103	0.018	0.031	1.63		ENSSSCG00000050748	27329304	27334457	-	lncRNA			27334457	-60117	none	other
Interval_205839	4	57227797	57227947	+	151	0.649	0.121	0.015	0.072	0.044	0.099	1.668		ENSSSCG00000045252	57242899	57515889	+	lncRNA			57242899	-14952	none	other
Interval_253001	6	149272370	149272520	+	151	0.649	0.098	0.083	0.062	0.04	0.069	1.73		ENSSSCG00000051600	149161429	149398481	+	lncRNA			149161429	110941	intron	intron
Interval_98423	14	43781705	43781855	+	151	0.649	0.146	0.057	0.051	0.033	0.065	1.681		ENSSSCG00000009958	43802706	44001624	+	protein_coding	SEZ6L	seizure related 6 homolog like [Source:VGNC Symbol;Acc:VGNC:92768]	43802706	-20851	none	other
Interval_210089	4	86546467	86546617	+	151	0.649	0.181	0.052	0.047	0.016	0.054	1.604		ENSSSCG00000061621	85985781	86169602	-	protein_coding			86169602	376865	none	other
Interval_232461	6	4743156	4743306	+	151	0.649	0.114	0.084	0.051	0.052	0.05	1.719		ENSSSCG00000059170	4773777	4779252	-	lncRNA			4779252	-35946	none	other
Interval_94072	14	15170295	15170445	+	151	0.649	0.143	0.044	0.075	0.04	0.049	1.683		ENSSSCG00000062644	15173169	15176602	-	protein_coding			15176602	-6157	none	other
Interval_132376	16	20898036	20898186	+	151	0.649	0.106	0.053	0.103	0.041	0.048	1.707		ENSSSCG00000016830	20618875	20810140	-	protein_coding	PRLR	prolactin receptor [Source:NCBI gene (formerly Entrezgene);Acc:414916]	20810140	87896	none	other
Interval_208540	4	77387345	77387495	+	151	0.649	0.171	0.085	0.024	0.045	0.026	1.611		ENSSSCG00000060111	77390039	77394489	-	lncRNA			77394489	-6994	none	other
Interval_29795	1	237256604	237256754	+	151	0.648	0.121	0.046	0.083	0.046	0.056	1.713		ENSSSCG00000005343	237111012	237235485	-	protein_coding	RNF38	ring finger protein 38 [Source:VGNC Symbol;Acc:VGNC:92390]	237235485	21119	none	other
Interval_210763	4	91003895	91004045	+	151	0.648	0.184	0.054	0.024	0.055	0.035	1.611		ENSSSCG00000024008	91015547	91016509	-	protein_coding	OR10J1	olfactory receptor family 10 subfamily J member 1 [Source:HGNC Symbol;Acc:HGNC:8175]	91016509	-12464	none	other
Interval_95533	14	27419959	27420109	+	151	0.647	0.144	0.045	0.082	0.041	0.041	1.683		ENSSSCG00000049218	27428178	27431189	+	lncRNA			27428178	-8069	none	other
Interval_139392	16	71162065	71162215	+	151	0.646	0.057	0.06	0.028	0.116	0.093	1.71		ENSSSCG00000017078	71142198	71230344	+	protein_coding	GLRA1	glycine receptor alpha 1 [Source:VGNC Symbol;Acc:VGNC:88491]	71142198	19867	intron	intron1
Interval_285116	8	86742672	86742822	+	151	0.646	0.104	0.069	0.049	0.059	0.073	1.743		ENSSSCG00000038550	86679843	86690676	-	protein_coding	SCOC	short coiled-coil protein [Source:VGNC Symbol;Acc:VGNC:98960]	86690676	51996	none	other
Interval_258007	7	10209386	10209536	+	151	0.646	0.151	0.045	0.059	0.043	0.056	1.689		ENSSSCG00000038290	10201803	10255854	+	protein_coding	RNF182	ring finger protein 182 [Source:VGNC Symbol;Acc:VGNC:92372]	10201803	7583	intron	intron1
Interval_234899	6	20157022	20157172	+	151	0.646	0.158	0.075	0.041	0.03	0.05	1.664		ENSSSCG00000020608	20154524	20154624	-	snRNA	U6	U6 spliceosomal RNA [Source:RFAM;Acc:RF00026]	20154624	2398	none	2-3kb
Interval_87077	13	165563450	165563600	+	151	0.646	0.225	0.057	0.014	0.025	0.034	1.51		ENSSSCG00000051136	165547368	165554051	-	lncRNA			165554051	9399	none	other
Interval_255730	6	167166720	167166870	+	151	0.646	0.203	0.038	0.043	0.058	0.013	1.564		ENSSSCG00000024191	167176834	167188418	-	protein_coding	KLF17	KLF transcription factor 17 [Source:NCBI gene (formerly Entrezgene);Acc:100302639]	167188418	-21548	none	other
Interval_258165	7	10882744	10882894	+	151	0.645	0.095	0.036	0.062	0.075	0.086	1.739		ENSSSCG00000048939	10908130	10913342	-	lncRNA			10913342	-30448	none	other
Interval_29472	1	234935977	234936127	+	151	0.645	0.107	0.045	0.093	0.028	0.082	1.714		ENSSSCG00000058160	234972420	234977888	+	lncRNA			234972420	-36293	none	other
Interval_107719	14	109881415	109881565	+	151	0.645	0.115	0.034	0.083	0.051	0.072	1.724		ENSSSCG00000010531	109503940	109569341	+	protein_coding		R3H domain and coiled-coil containing 1 like [Source:VGNC Symbol;Acc:VGNC:92037]	109503940	377475	none	other
Interval_68055	13	21169587	21169737	+	151	0.645	0.132	0.055	0.057	0.051	0.059	1.721		ENSSSCG00000058661	21139326	21143187	-	lncRNA			21143187	26400	none	other
Interval_149139	17	59305454	59305604	+	151	0.645	0.199	0.024	0.044	0.036	0.051	1.592		ENSSSCG00000007526	59277483	59383850	+	protein_coding	ZNF831	zinc finger protein 831 [Source:VGNC Symbol;Acc:VGNC:95765]	59277483	27971	intron	intron1
Interval_201785	4	19635238	19635388	+	151	0.645	0.086	0.109	0.077	0.036	0.048	1.727		ENSSSCG00000006003	19593536	19617671	-	protein_coding	MAL2	mal, T cell differentiation protein 2 [Source:VGNC Symbol;Acc:VGNC:98818]	19617671	17567	none	other
Interval_284664	8	83776230	83776380	+	151	0.645	0.152	0.048	0.027	0.083	0.045	1.672		ENSSSCG00000046527	83720629	83726880	+	lncRNA			83720629	55601	none	other
Interval_104845	14	86313746	86313896	+	151	0.645	0.1	0.088	0.095	0.028	0.045	1.714		ENSSSCG00000053592	86240863	86244181	+	lncRNA			86240863	72883	none	other
Interval_79575	13	102498695	102498845	+	151	0.645	0.105	0.046	0.13	0.038	0.035	1.687		ENSSSCG00000052880	102492023	102497334	-	lncRNA			102497334	1361	none	1-2kb
Interval_169943	2	87851784	87851934	+	151	0.644	0.069	0.083	0.068	0.078	0.057	1.76		ENSSSCG00000054426	87866621	87882716	+	protein_coding	BHMT2	betaine--homocysteine S-methyltransferase 2 [Source:NCBI gene (formerly Entrezgene);Acc:100523776]	87866621	-14687	none	other
Interval_93382	14	10937584	10937734	+	151	0.644	0.168	0.035	0.109	0.019	0.025	1.599		ENSSSCG00000009662	10987337	11007628	-	protein_coding	STMN4	stathmin 4 [Source:VGNC Symbol;Acc:VGNC:93562]	11007628	-69894	none	other
Interval_299210	9	52810764	52810914	+	151	0.642	0.169	0.064	0.03	0.045	0.051	1.667		ENSSSCG00000015216	52803381	52809975	-	protein_coding	ACRV1	acrosomal vesicle protein 1 [Source:VGNC Symbol;Acc:VGNC:108568]	52809975	789	none	<=1kb
Interval_154049	18	25820070	25820220	+	151	0.642	0.184	0.047	0.063	0.014	0.049	1.619		ENSSSCG00000016618	25655735	25937232	-	protein_coding	CPED1	cadherin like and PC-esterase domain containing 1 [Source:VGNC Symbol;Acc:VGNC:86940]	25937232	-117012	intron	intron
Interval_250762	6	130717416	130717566	+	151	0.641	0.054	0.046	0.078	0.083	0.097	1.756		ENSSSCG00000057913	130153377	130153483	+	snRNA	U6	U6 spliceosomal RNA [Source:RFAM;Acc:RF00026]	130153377	564039	none	other
Interval_235306	6	24918421	24918571	+	151	0.641	0.108	0.02	0.073	0.072	0.087	1.724		ENSSSCG00000062718	25220815	25227146	+	lncRNA			25220815	-302244	none	other
Interval_142364	17	16447801	16447951	+	151	0.641	0.139	0.087	0.014	0.038	0.081	1.672		ENSSSCG00000059047	16703883	16710673	+	lncRNA			16703883	-255932	none	other
Interval_107108	14	105979068	105979218	+	151	0.641	0.165	0.054	0.012	0.051	0.077	1.648		ENSSSCG00000057811	105959021	105966991	-	protein_coding			105966991	12077	none	other
Interval_8023	1	54645509	54645659	+	151	0.641	0.094	0.038	0.106	0.046	0.076	1.74		ENSSSCG00000044841	54629462	54633653	-	lncRNA			54633653	11856	none	other
Interval_111911	14	138233379	138233529	+	151	0.641	0.06	0.025	0.112	0.09	0.072	1.727		ENSSSCG00000042700	138481779	138489850	+	lncRNA			138481779	-248250	none	other
Interval_77332	13	82833940	82834090	+	151	0.641	0.188	0.086	0.02	0.037	0.029	1.605		ENSSSCG00000034370	82840479	82840916	+	protein_coding			82840479	-6389	none	other
Interval_9510	1	70062893	70063043	+	151	0.64	0.105	0.038	0.084	0.043	0.09	1.741		ENSSSCG00000004364	70993342	71105012	-	protein_coding	HACE1	HECT domain and ankyrin repeat containing E3 ubiquitin protein ligase 1 [Source:VGNC Symbol;Acc:VGNC:88769]	71105012	-1041969	none	other
Interval_253409	6	152160601	152160751	+	151	0.64	0.132	0.077	0.012	0.061	0.077	1.693		ENSSSCG00000003823	152174440	152256958	+	protein_coding	C1orf87	chromosome 6 C1orf87 homolog [Source:VGNC Symbol;Acc:VGNC:86065]	152174440	-13689	none	other
Interval_110890	14	132239801	132239951	+	151	0.64	0.115	0.043	0.105	0.075	0.022	1.709		ENSSSCG00000049231	132233274	132234071	-	protein_coding			132234071	5730	none	other
Interval_273340	7	115766238	115766388	+	151	0.639	0.113	0.073	0.061	0.033	0.08	1.746		ENSSSCG00000039378	115783931	115792466	+	protein_coding	SERPINA4	serpin family A member 4 [Source:HGNC Symbol;Acc:HGNC:8948]	115783931	-17543	none	other
Interval_201130	4	15463946	15464096	+	151	0.639	0.215	0.041	0.03	0.017	0.058	1.57		ENSSSCG00000059074	15366904	15371293	+	lncRNA			15366904	97042	none	other
Interval_113439	15	8385441	8385591	+	151	0.639	0.124	0.065	0.077	0.044	0.051	1.745		ENSSSCG00000052768	8492017	8498324	+	protein_coding			8492017	-106426	none	other
Interval_38405	10	21577212	21577362	+	151	0.639	0.19	0.025	0.071	0.03	0.044	1.625		ENSSSCG00000010908	21560073	21601308	+	protein_coding	PTPRC	protein tyrosine phosphatase receptor type C [Source:VGNC Symbol;Acc:VGNC:108280]	21560073	17139	intron	intron
Interval_158153	18	54967092	54967242	+	151	0.638	0.081	0.121	0.06	0.06	0.04	1.748		ENSSSCG00000037764	54748790	55231511	-	protein_coding	POU6F2	POU class 6 homeobox 2 [Source:VGNC Symbol;Acc:VGNC:98207]	55231511	-264269	intron	intron
Interval_227145	5	74472551	74472701	+	151	0.637	0.094	0.05	0.069	0.06	0.089	1.775		ENSSSCG00000054318	74478015	74483126	+	lncRNA			74478015	-5314	none	other
Interval_116411	15	34168364	34168514	+	151	0.637	0.164	0.086	0.013	0.037	0.063	1.655		ENSSSCG00000045430	34196813	34203001	-	lncRNA			34203001	-34487	none	other
Interval_205051	4	48485785	48485935	+	151	0.637	0.149	0.051	0.072	0.043	0.048	1.72		ENSSSCG00000058997	48549167	48552705	-	lncRNA			48552705	-66770	none	other
Interval_169694	2	86103440	86103590	+	151	0.637	0.156	0.032	0.104	0.029	0.042	1.67		ENSSSCG00000046231	86079885	86080190	-	processed_pseudogene			86080190	23250	none	other
Interval_31654	1	251480322	251480472	+	151	0.637	0.222	0.051	0.046	0.026	0.018	1.563		ENSSSCG00000005455	251368845	251571415	-	protein_coding	SVEP1	sushi, von Willebrand factor type A, EGF and pentraxin domain containing 1 [Source:VGNC Symbol;Acc:VGNC:93642]	251571415	-90943	intron	intron
Interval_272162	7	108595298	108595448	+	151	0.636	0.08	0.048	0.13	0.032	0.074	1.736		ENSSSCG00000056380	108337055	108340210	+	lncRNA			108337055	258243	none	other
Interval_36021	10	4300408	4300558	+	151	0.636	0.091	0.07	0.087	0.059	0.058	1.782		ENSSSCG00000018504	4228751	4228848	-	Y_RNA	Y_RNA	Y RNA [Source:RFAM;Acc:RF00019]	4228848	71560	none	other
Interval_308971	9	125495915	125496065	+	151	0.635	0.13	0.084	0.059	0.01	0.081	1.702		ENSSSCG00000058480	125474825	125481211	-	lncRNA			125481211	14704	none	other
Interval_105670	14	92241387	92241537	+	151	0.635	0.095	0.07	0.065	0.055	0.08	1.784		ENSSSCG00000056090	92253841	92254583	-	protein_coding			92254583	-13046	none	other
Interval_285792	8	94869294	94869444	+	151	0.635	0.093	0.097	0.05	0.058	0.066	1.776		ENSSSCG00000055683	94784723	94787147	-	lncRNA			94787147	82147	none	other
Interval_172127	2	107807699	107807849	+	151	0.635	0.103	0.122	0.044	0.038	0.058	1.741		ENSSSCG00000014182	107814844	107887383	-	protein_coding	SLCO4C1	solute carrier organic anion transporter family member 4C1 [Source:VGNC Symbol;Acc:VGNC:93198]	107887383	-79534	none	other
Interval_199192	4	4781612	4781762	+	151	0.635	0.154	0.041	0.085	0.03	0.055	1.704		ENSSSCG00000005939	4373953	4658013	+	protein_coding	FAM135B	family with sequence similarity 135 member B [Source:VGNC Symbol;Acc:VGNC:87905]	4373953	407659	none	other
Interval_192680	3	96713027	96713177	+	151	0.635	0.18	0.027	0.046	0.075	0.037	1.664		ENSSSCG00000035912	96616246	96656889	+	protein_coding	ABCG5	ATP binding cassette subfamily G member 5 [Source:VGNC Symbol;Acc:VGNC:96912]	96616246	96781	none	other
Interval_311909	AEMK02000361.1	1056002	1056152	+	151	0.634	0.134	0.035	0.039	0.055	0.103	1.724		ENSSSCG00000057068	1111151	1117397	-	lncRNA			1117397	-61245	none	other
Interval_266382	7	65962011	65962161	+	151	0.634	0.081	0.083	0.045	0.069	0.088	1.783		ENSSSCG00000001963	65805522	65833529	+	protein_coding	EGLN3	egl-9 family hypoxia inducible factor 3 [Source:VGNC Symbol;Acc:VGNC:87589]	65805522	156489	none	other
Interval_153989	18	25477444	25477594	+	151	0.634	0.185	0.044	0.042	0.022	0.072	1.654		ENSSSCG00000062198	25524516	25529749	-	lncRNA			25529749	-52155	none	other
Interval_19978	1	154131215	154131365	+	151	0.634	0.122	0.097	0.027	0.05	0.07	1.74		ENSSSCG00000037390	154048684	154048965	-	processed_pseudogene			154048965	82250	none	other
Interval_140602	17	1100301	1100451	+	151	0.634	0.119	0.067	0.059	0.054	0.067	1.772		ENSSSCG00000006969	1061257	1118483	+	protein_coding	TRMT9B	tRNA methyltransferase 9B (putative) [Source:VGNC Symbol;Acc:VGNC:108741]	1061257	39044	intron	intron
Interval_60452	12	31286826	31286976	+	151	0.634	0.074	0.112	0.045	0.069	0.065	1.773		ENSSSCG00000017602	31277487	31472792	+	protein_coding	STXBP4	syntaxin binding protein 4 [Source:VGNC Symbol;Acc:VGNC:93598]	31277487	9339	intron	intron1
Interval_95342	14	25554878	25555028	+	151	0.634	0.161	0.071	0.066	0.019	0.049	1.693		ENSSSCG00000038306	25202463	25202765	-	protein_coding			25202765	352113	none	other
Interval_124168	15	99071759	99071909	+	151	0.634	0.204	0.048	0.047	0.024	0.042	1.627		ENSSSCG00000053736	98930795	98936611	-	lncRNA			98936611	135148	none	other
Interval_299805	9	56468372	56468522	+	151	0.634	0.145	0.057	0.11	0.045	0.008	1.665		ENSSSCG00000041798	56445107	56451133	+	lncRNA			56445107	23265	none	other
Interval_259623	7	20021853	20022003	+	151	0.633	0.157	0.064	0.048	0.036	0.063	1.723		ENSSSCG00000001100	20036944	20353420	+	protein_coding	CARMIL1	capping protein regulator and myosin 1 linker 1 [Source:VGNC Symbol;Acc:VGNC:86192]	20036944	-14941	none	other
Interval_243011	6	76510308	76510458	+	151	0.633	0.183	0.045	0.046	0.038	0.055	1.684		ENSSSCG00000024062	76286086	76358782	+	protein_coding	ACTL8	actin like 8 [Source:VGNC Symbol;Acc:VGNC:96900]	76286086	224222	none	other
Interval_296620	9	38655424	38655574	+	151	0.633	0.149	0.088	0.071	0.022	0.037	1.703		ENSSSCG00000015015	38474865	38582242	-	protein_coding	ARHGAP20	Rho GTPase activating protein 20 [Source:VGNC Symbol;Acc:VGNC:97884]	38582242	73182	none	other
Interval_102660	14	72269115	72269265	+	151	0.633	0.22	0.075	0.021	0.022	0.029	1.566		ENSSSCG00000010251	72245600	72273688	+	protein_coding	SUPV3L1	Suv3 like RNA helicase [Source:VGNC Symbol;Acc:VGNC:93628]	72245600	23515	intron	intron
Interval_15737	1	120782052	120782202	+	151	0.633	0.183	0.071	0.066	0.019	0.028	1.65		ENSSSCG00000031794	120807392	120849826	+	protein_coding	TNFAIP8L3	TNF alpha induced protein 8 like 3 [Source:VGNC Symbol;Acc:VGNC:94256]	120807392	-25190	none	other
Interval_184382	3	36226173	36226323	+	151	0.632	0.133	0.078	0.007	0.008	0.143	1.597		ENSSSCG00000020433	36179197	36179298	+	snRNA	U6	U6 spliceosomal RNA [Source:RFAM;Acc:RF00026]	36179197	46976	none	other
Interval_20532	1	159492926	159493076	+	151	0.632	0.099	0.087	0.035	0.024	0.123	1.724		ENSSSCG00000004902	159530623	159601981	+	protein_coding	RNF152	ring finger protein 152 [Source:VGNC Symbol;Acc:VGNC:92364]	159530623	-37547	none	other
Interval_140782	17	2663161	2663311	+	151	0.632	0.08	0.064	0.087	0.057	0.079	1.796		ENSSSCG00000038257	2031253	3048658	-	protein_coding	SGCZ	sarcoglycan zeta [Source:VGNC Symbol;Acc:VGNC:104055]	3048658	-385347	intron	intron
Interval_236402	6	32119241	32119391	+	151	0.632	0.158	0.083	0.032	0.03	0.064	1.704		ENSSSCG00000053924	32153411	32156817	+	lncRNA			32153411	-34020	none	other
Interval_135870	16	47170977	47171127	+	151	0.632	0.124	0.055	0.089	0.042	0.059	1.764		ENSSSCG00000041874	46921952	47153035	-	lncRNA			47153035	17942	none	other
Interval_187355	3	55267371	55267521	+	151	0.632	0.114	0.116	0.051	0.036	0.051	1.745		ENSSSCG00000008186	55198218	55321236	+	protein_coding	TSGA10	testis specific 10 [Source:VGNC Symbol;Acc:VGNC:94487]	55198218	69153	exon	exon
Interval_260860	7	29311255	29311405	+	151	0.632	0.138	0.044	0.087	0.055	0.044	1.747		ENSSSCG00000020421	29180425	29180536	-	snoRNA	SNORA72	Small nucleolar RNA SNORA72 [Source:RFAM;Acc:RF00139]	29180536	130719	none	other
Interval_311482	AEMK02000271.1	374154	374304	+	151	0.632	0.217	0.056	0.034	0.021	0.04	1.596										2147483647	none	other
Interval_89030	13	188024294	188024444	+	151	0.632	0.145	0.116	0.067	0.019	0.021	1.671		ENSSSCG00000063220	188894724	188901183	-	lncRNA			188901183	-876739	none	other
Interval_211622	4	97139922	97140072	+	151	0.631	0.135	0.042	0.017	0.024	0.152	1.643		ENSSSCG00000006605	97127078	97131911	+	protein_coding		repetin [Source:VGNC Symbol;Acc:VGNC:98851]	97127078	12844	none	other
Interval_188519	3	64681577	64681727	+	151	0.631	0.125	0.033	0.064	0.056	0.092	1.757		ENSSSCG00000037620	64792997	64795663	+	protein_coding			64792997	-111270	none	other
Interval_210751	4	90787060	90787210	+	151	0.631	0.147	0.043	0.048	0.042	0.09	1.733		ENSSSCG00000060222	90782760	90783863	+	protein_coding			90782760	4300	none	other
Interval_249081	6	113226880	113227030	+	151	0.631	0.116	0.049	0.052	0.064	0.089	1.778		ENSSSCG00000019533	113332743	113332849	+	snRNA	U6	U6 spliceosomal RNA [Source:RFAM;Acc:RF00026]	113332743	-105713	none	other
Interval_240914	6	65665114	65665264	+	151	0.631	0.159	0.044	0.07	0.023	0.072	1.706		ENSSSCG00000031344	65847984	65951738	+	protein_coding	AJAP1	adherens junctions associated protein 1 [Source:VGNC Symbol;Acc:VGNC:85207]	65847984	-182720	none	other
Interval_303133	9	79479809	79479959	+	151	0.631	0.125	0.049	0.094	0.029	0.071	1.749		ENSSSCG00000055118	79634199	79639367	-	lncRNA			79639367	-159408	none	other
Interval_109549	14	123949667	123949817	+	151	0.631	0.168	0.034	0.059	0.042	0.065	1.709		ENSSSCG00000010639	123893996	123932961	+	protein_coding	HABP2	hyaluronan binding protein 2 [Source:VGNC Symbol;Acc:VGNC:107397]	123893996	55671	none	other
Interval_126643	15	117914652	117914802	+	151	0.631	0.074	0.054	0.114	0.088	0.039	1.772		ENSSSCG00000060639	117910686	117915528	-	lncRNA			117915528	-726	exon	<=1kb
Interval_6311	1	39417965	39418115	+	151	0.631	0.083	0.069	0.136	0.058	0.023	1.737		ENSSSCG00000027613	39180913	39567240	+	protein_coding	TRDN	triadin [Source:VGNC Symbol;Acc:VGNC:103195]	39180913	237052	intron	intron
Interval_237627	6	40867808	40867958	+	151	0.63	0.073	0.083	0.067	0.046	0.099	1.794		ENSSSCG00000060566	40727828	40730879	+	lncRNA			40727828	139980	none	other
Interval_195788	3	117022330	117022480	+	151	0.63	0.145	0.043	0.047	0.072	0.063	1.751		ENSSSCG00000055185	117046691	117051871	-	lncRNA			117051871	-29391	none	other
Interval_58417	12	16506383	16506533	+	151	0.63	0.162	0.046	0.055	0.047	0.059	1.729		ENSSSCG00000057156	16458872	16464186	-	lncRNA			16464186	42197	none	other
Interval_194141	3	107484165	107484315	+	151	0.63	0.132	0.072	0.036	0.076	0.054	1.762		ENSSSCG00000008517	107439813	107508926	-	protein_coding	SPAST	spastin [Source:VGNC Symbol;Acc:VGNC:98333]	107508926	-24611	intron	intron
Interval_28254	1	224538509	224538659	+	151	0.63	0.152	0.101	0.053	0.022	0.042	1.704		ENSSSCG00000005257	223836213	224680389	-	protein_coding	TRPM3	transient receptor potential cation channel subfamily M member 3 [Source:VGNC Symbol;Acc:VGNC:98384]	224680389	-141730	intron	intron1
Interval_60406	12	30633236	30633386	+	151	0.629	0.134	0.045	0.047	0.027	0.117	1.724		ENSSSCG00000063347	30734439	30739361	-	lncRNA			30739361	-105975	none	other
Interval_54163	11	73636312	73636462	+	151	0.629	0.124	0.103	0.041	0.028	0.075	1.747		ENSSSCG00000009535	74186640	74233354	-	protein_coding	EFNB2	ephrin B2 [Source:NCBI gene (formerly Entrezgene);Acc:100135673]	74233354	-596892	none	other
Interval_136821	16	52447913	52448063	+	151	0.629	0.179	0.097	0.04	0	0.055	1.608		ENSSSCG00000044666	52404376	52412801	-	pseudogene			52412801	35112	none	other
Interval_233895	6	14002818	14002968	+	151	0.629	0.103	0.09	0.093	0.036	0.049	1.775		ENSSSCG00000040993	13814777	13818734	+	protein_coding			13814777	188041	none	other
Interval_136223	16	49311260	49311410	+	151	0.629	0.195	0.048	0.043	0.039	0.046	1.671		ENSSSCG00000062843	49396611	49401938	+	lncRNA			49396611	-85201	none	other
Interval_945	1	5263613	5263763	+	151	0.628	0.129	0.083	0.016	0.06	0.083	1.74		ENSSSCG00000047165	5348804	5354009	+	protein_coding			5348804	-85041	none	other
Interval_230637	5	99421472	99421622	+	151	0.628	0.104	0.068	0.092	0.029	0.079	1.78		ENSSSCG00000033473	99451960	99452313	-	processed_pseudogene			99452313	-30691	none	other
Interval_18141	1	139905340	139905490	+	151	0.628	0.189	0.042	0.062	0.007	0.071	1.638		ENSSSCG00000060356	139850108	139853650	+	lncRNA			139850108	55232	none	other
Interval_150529	18	4514414	4514564	+	151	0.628	0.124	0.082	0.057	0.04	0.069	1.778		ENSSSCG00000042794	4474494	4529772	-	lncRNA			4529772	-15208	intron	intron1
Interval_132061	16	18676716	18676866	+	151	0.628	0.103	0.042	0.077	0.087	0.064	1.794		ENSSSCG00000027681	18560280	18656294	-	protein_coding	ZFR	zinc finger RNA binding protein [Source:VGNC Symbol;Acc:VGNC:95154]	18656294	20422	none	other
Interval_225617	5	65320059	65320209	+	151	0.628	0.169	0.096	0.026	0.019	0.061	1.673		ENSSSCG00000058545	65305630	65308859	+	lncRNA			65305630	14429	none	other
Interval_114475	15	18074681	18074831	+	151	0.628	0.176	0.068	0.048	0.023	0.056	1.696		ENSSSCG00000051864	18063625	18067396	+	lncRNA			18063625	11056	none	other
Interval_243731	6	80195223	80195373	+	151	0.628	0.232	0.042	0.034	0.02	0.044	1.58		ENSSSCG00000003521	80112277	80137952	-	protein_coding		Wnt family member 4 [Source:VGNC Symbol;Acc:VGNC:94972]	80137952	57271	none	other
Interval_236956	6	36030904	36031054	+	151	0.628	0.248	0.018	0.087	0.02	0	1.442		ENSSSCG00000002841	36122035	36174504	+	protein_coding	N4BP1	NEDD4 binding protein 1 [Source:VGNC Symbol;Acc:VGNC:90553]	36122035	-90981	none	other
Interval_119506	15	58161969	58162119	+	151	0.627	0.135	0.091	0.057	0.01	0.079	1.72		ENSSSCG00000037219	58172543	58172663	-	snoRNA			58172663	-10544	none	other
Interval_47707	11	13694376	13694526	+	151	0.627	0.186	0.066	0.04	0.014	0.066	1.665		ENSSSCG00000056545	13746398	13751130	-	lncRNA			13751130	-56604	none	other
Interval_277258	8	19713497	19713647	+	151	0.627	0.225	0.056	0.024	0.023	0.045	1.596		ENSSSCG00000040571	19701022	19715088	+	protein_coding		small integral membrane protein 20 [Source:VGNC Symbol;Acc:VGNC:98965]	19701022	12475	intron	intron
Interval_177468	2	145358289	145358439	+	151	0.627	0.257	0.042	0.024	0.01	0.038	1.499		ENSSSCG00000041721	145339859	145346163	+	pseudogene			145339859	18430	none	other
Interval_208744	4	78265327	78265477	+	151	0.627	0.263	0.035	0.029	0.011	0.035	1.487		ENSSSCG00000006267	78098999	78162963	+	protein_coding	PCMTD1	protein-L-isoaspartate (D-aspartate) O-methyltransferase domain containing 1 [Source:VGNC Symbol;Acc:VGNC:98830]	78098999	166328	none	other
Interval_115272	15	25509181	25509331	+	151	0.627	0.152	0.064	0.056	0.075	0.025	1.738		ENSSSCG00000050390	25467583	25471702	-	protein_coding			25471702	37479	none	other
Interval_239617	6	54377863	54378013	+	151	0.627	0.28	0.037	0.02	0.014	0.022	1.431		ENSSSCG00000038264	54384293	54399516	-	protein_coding			54399516	-21503	none	other
Interval_135400	16	44869427	44869577	+	151	0.627	0.231	0.058	0.044	0.02	0.02	1.57		ENSSSCG00000061492	44862495	44866580	+	lncRNA			44862495	6932	none	other
Interval_41500	10	45542596	45542746	+	151	0.626	0.188	0.02	0.05	0.038	0.079	1.672		ENSSSCG00000032703	45557654	45557762	+	snRNA	U6	U6 spliceosomal RNA [Source:RFAM;Acc:RF00026]	45557654	-14908	none	other
Interval_153506	18	20797008	20797158	+	151	0.626	0.203	0.028	0.061	0.027	0.055	1.649		ENSSSCG00000024157	20834506	20856933	+	protein_coding	ZNF800	zinc finger protein 800 [Source:VGNC Symbol;Acc:VGNC:95306]	20834506	-37348	none	other
Interval_222250	5	35795189	35795339	+	151	0.626	0.119	0.083	0.056	0.063	0.053	1.794		ENSSSCG00000059025	35757494	35787654	+	protein_coding	RAB21	RAB21, member RAS oncogene family [Source:HGNC Symbol;Acc:HGNC:18263]	35757494	37695	none	other
Interval_205725	4	56360862	56361012	+	151	0.626	0.175	0.068	0.038	0.042	0.05	1.716		ENSSSCG00000006156	56471897	56603617	+	protein_coding	TPD52	tumor protein D52 [Source:VGNC Symbol;Acc:VGNC:98383]	56471897	-110885	none	other
Interval_203859	4	36051059	36051209	+	151	0.626	0.206	0.047	0.052	0.025	0.045	1.655		ENSSSCG00000006062	35975508	36009887	+	protein_coding	YWHAZ	tyrosine 3-monooxygenase/tryptophan 5-monooxygenase activation protein zeta [Source:VGNC Symbol;Acc:VGNC:95047]	35975508	75551	none	other
Interval_157328	18	49233657	49233807	+	151	0.626	0.152	0.056	0.094	0.029	0.042	1.733		ENSSSCG00000048030	49343891	49349091	-	lncRNA			49349091	-115284	none	other
Interval_19242	1	147908216	147908366	+	151	0.625	0.075	0.083	0.055	0.078	0.084	1.818		ENSSSCG00000060706	147930157	147935519	-	lncRNA			147935519	-27153	none	other
Interval_18624	1	143787238	143787388	+	151	0.625	0.122	0.048	0.087	0.047	0.072	1.79		ENSSSCG00000004843	143709864	143855984	+	protein_coding	TRPM1	transient receptor potential cation channel subfamily M member 1 [Source:VGNC Symbol;Acc:VGNC:94466]	143709864	77374	intron	intron
Interval_44863	10	66556915	66557065	+	151	0.625	0.154	0.064	0.065	0.027	0.066	1.748		ENSSSCG00000035212	66488391	66497844	+	protein_coding	KLF6	KLF transcription factor 6 [Source:NCBI gene (formerly Entrezgene);Acc:100174961]	66488391	68524	none	other
Interval_114982	15	23021290	23021440	+	151	0.625	0.098	0.08	0.111	0.046	0.039	1.786		ENSSSCG00000058336	23040326	23045593	-	lncRNA			23045593	-24153	none	other
Interval_174012	2	123176122	123176272	+	151	0.624	0.129	0.042	0.076	0.008	0.121	1.705		ENSSSCG00000040617	123152371	123287941	+	protein_coding	TNFAIP8	TNF alpha induced protein 8 [Source:VGNC Symbol;Acc:VGNC:94253]	123152371	23751	intron	intron1
Interval_311474	AEMK02000271.1	295554	295704	+	151	0.624	0.21	0.065	0.004	0.014	0.082	1.57										2147483647	none	other
Interval_280311	8	44675332	44675482	+	151	0.624	0.099	0.076	0.104	0.037	0.06	1.798		ENSSSCG00000008869	44646814	44674650	-	protein_coding	ASIC5	acid sensing ion channel subunit family member 5 [Source:VGNC Symbol;Acc:VGNC:85580]	44674650	682	none	<=1kb
Interval_314455	X	1058768	1058918	+	151	0.624	0.203	0.029	0.071	0.014	0.059	1.639		ENSSSCG00000061796	920255	926031	-	lncRNA			926031	132737	none	other
Interval_149306	17	60450358	60450508	+	151	0.624	0.192	0.025	0.055	0.047	0.057	1.686		ENSSSCG00000007531	59967165	59974706	+	protein_coding	FAM217B	family with sequence similarity 217 member B [Source:VGNC Symbol;Acc:VGNC:95767]	59967165	483193	none	other
Interval_95395	14	26207724	26207874	+	151	0.624	0.138	0.087	0.054	0.04	0.057	1.774		ENSSSCG00000025820	26122386	26154781	+	protein_coding	SLC15A4	solute carrier family 15 member 4 [Source:VGNC Symbol;Acc:VGNC:92937]	26122386	85338	none	other
Interval_190513	3	81042574	81042724	+	151	0.624	0.092	0.157	0.05	0.026	0.052	1.735		ENSSSCG00000008389	80986402	81025293	-	protein_coding	PAPOLG	poly(A) polymerase gamma [Source:VGNC Symbol;Acc:VGNC:110694]	81025293	17281	none	other
Interval_142419	17	16997589	16997739	+	151	0.624	0.189	0.058	0.038	0.051	0.041	1.701		ENSSSCG00000007056	17007261	17745313	+	protein_coding	PLCB1	phospholipase C beta 1 [Source:VGNC Symbol;Acc:VGNC:95706]	17007261	-9522	none	other
Interval_32164	1	254634445	254634595	+	151	0.624	0.205	0.05	0.036	0.048	0.037	1.669		ENSSSCG00000055985	254673901	254678446	-	lncRNA			254678446	-43851	none	other
Interval_57117	12	8850802	8850952	+	151	0.624	0.302	0.028	0.005	0.015	0.026	1.36		ENSSSCG00000035165	8725335	8725413	+	miRNA	ssc-mir-9784-1		8725335	125467	none	other
Interval_301642	9	68234979	68235129	+	151	0.624	0.225	0.033	0.087	0.008	0.024	1.559		ENSSSCG00000015296	68209168	68222557	+	protein_coding			68209168	25811	none	other
Interval_53473	11	68539325	68539475	+	151	0.623	0.071	0.103	0.083	0.026	0.094	1.789		ENSSSCG00000009519	68507877	68767546	+	protein_coding	CLYBL	citramalyl-CoA lyase [Source:VGNC Symbol;Acc:VGNC:86796]	68507877	31448	intron	intron1
Interval_109518	14	123737213	123737363	+	151	0.623	0.197	0.026	0.039	0.029	0.085	1.658		ENSSSCG00000059418	123744606	123748982	-	lncRNA			123748982	-11619	none	other
Interval_312199	AEMK02000423.1	125147	125297	+	151	0.623	0.216	0.044	0.036	0.014	0.066	1.623		ENSSSCG00000039445	126933	134701	-	protein_coding	LRRC55	leucine rich repeat containing 55 [Source:VGNC Symbol;Acc:VGNC:89850]	134701	-9404	none	other
Interval_202539	4	26040222	26040372	+	151	0.623	0.113	0.035	0.084	0.08	0.064	1.797		ENSSSCG00000054620	26381449	26386301	-	lncRNA			26386301	-345929	none	other
Interval_86878	13	160230183	160230333	+	151	0.623	0.108	0.07	0.066	0.079	0.055	1.816		ENSSSCG00000034493	160158259	160224819	-	protein_coding	ST3GAL6	ST3 beta-galactoside alpha-2,3-sialyltransferase 6 [Source:VGNC Symbol;Acc:VGNC:93506]	160224819	5364	none	other
Interval_93099	14	8759822	8759972	+	151	0.623	0.198	0.054	0.059	0.012	0.054	1.66		ENSSSCG00000049321	8689824	8691017	-	processed_pseudogene			8691017	68805	none	other
Interval_249049	6	112827130	112827280	+	151	0.623	0.126	0.034	0.131	0.037	0.048	1.74		ENSSSCG00000055541	112874383	112879497	+	lncRNA			112874383	-47103	none	other
Interval_129678	15	137004337	137004487	+	151	0.623	0.158	0.037	0.124	0.043	0.016	1.685		ENSSSCG00000032204	136990091	136990160	+	miRNA	ssc-mir-7141	ssc-mir-7141 [Source:miRBase;Acc:MI0023574]	136990091	14246	none	other
Interval_155748	18	39604833	39604983	+	151	0.622	0.135	0.045	0.049	0.036	0.112	1.759		ENSSSCG00000016665	39412838	39663592	-	protein_coding	BMPER	BMP binding endothelial regulator [Source:VGNC Symbol;Acc:VGNC:97902]	39663592	-58609	intron	intron
Interval_172975	2	115746413	115746563	+	151	0.622	0.128	0.082	0.036	0.05	0.082	1.787		ENSSSCG00000053949	115708958	115714082	-	lncRNA			115714082	32331	none	other
Interval_313926	AEMK02000682.1	952725	952875	+	151	0.622	0.132	0.047	0.072	0.058	0.069	1.795		ENSSSCG00000038203	960073	965212	+	protein_coding	EDF1	endothelial differentiation related factor 1 [Source:VGNC Symbol;Acc:VGNC:87547]	960073	-7198	none	other
Interval_308907	9	125105146	125105296	+	151	0.622	0.159	0.049	0.049	0.054	0.068	1.764		ENSSSCG00000030217	125148753	125291057	-	protein_coding	COLGALT2	collagen beta(1-O)galactosyltransferase 2 [Source:VGNC Symbol;Acc:VGNC:108578]	125291057	-185761	none	other
Interval_94873	14	22477452	22477602	+	151	0.622	0.171	0.04	0.067	0.035	0.066	1.734		ENSSSCG00000056230	22498108	22498214	+	snRNA	U6	U6 spliceosomal RNA [Source:RFAM;Acc:RF00026]	22498108	-20506	none	other
Interval_221479	5	30394749	30394899	+	151	0.622	0.16	0.094	0.034	0.034	0.057	1.735		ENSSSCG00000062782	30430612	30434454	-	lncRNA			30434454	-39555	none	other
Interval_51955	11	53835536	53835686	+	151	0.622	0.21	0	0.097	0.019	0.051	1.556		ENSSSCG00000053869	53830938	53835936	-	lncRNA			53835936	-250	exon	<=1kb
Interval_217173	5	4041317	4041467	+	151	0.622	0.245	0.024	0.046	0.02	0.042	1.566		ENSSSCG00000000014	4070701	4101287	-	protein_coding	FAM118A	family with sequence similarity 118 member A [Source:VGNC Symbol;Acc:VGNC:87893]	4101287	-59820	none	other
Interval_183394	3	30306456	30306606	+	151	0.622	0.093	0.071	0.123	0.069	0.021	1.773		ENSSSCG00000061374	30319046	30319152	+	snRNA	U6	U6 spliceosomal RNA [Source:RFAM;Acc:RF00026]	30319046	-12440	none	other
Interval_53265	11	67724528	67724678	+	151	0.622	0.245	0.038	0.065	0.015	0.015	1.542		ENSSSCG00000009513	67652193	67710933	-	protein_coding	SLC15A1	solute carrier family 15 member 1 [Source:NCBI gene (formerly Entrezgene);Acc:397624]	67710933	13595	none	other
Interval_13255	1	102282718	102282868	+	151	0.621	0.095	0.139	0.022	0.041	0.082	1.751		ENSSSCG00000040836	101846100	103083096	+	protein_coding	DCC	DCC netrin 1 receptor [Source:VGNC Symbol;Acc:VGNC:103078]	101846100	436618	intron	intron1
Interval_169388	2	84292400	84292550	+	151	0.621	0.17	0.031	0.083	0.022	0.073	1.712		ENSSSCG00000014079	84149363	84320798	-	protein_coding	ANKRD31	ankyrin repeat domain 31 [Source:VGNC Symbol;Acc:VGNC:96792]	84320798	-28248	intron	intron
Interval_169192	2	83143206	83143356	+	151	0.621	0.073	0.043	0.1	0.095	0.069	1.816		ENSSSCG00000059564	83130162	83135311	-	lncRNA			83135311	7895	none	other
Interval_201493	4	17746718	17746868	+	151	0.621	0.121	0.06	0.085	0.056	0.057	1.809		ENSSSCG00000058652	17746465	17753475	-	lncRNA			17753475	-6607	exon	exon1
Interval_37112	10	12892593	12892743	+	151	0.621	0.154	0.048	0.073	0.058	0.047	1.771		ENSSSCG00000034972	12819576	12960992	+	protein_coding	CNIH3	cornichon family AMPA receptor auxiliary protein 3 [Source:VGNC Symbol;Acc:VGNC:108266]	12819576	73017	intron	intron1
Interval_214750	4	119483488	119483638	+	151	0.621	0.207	0.046	0.037	0.057	0.031	1.67		ENSSSCG00000056834	119473644	119475263	-	lncRNA			119475263	8225	none	other
Interval_79551	13	101658068	101658218	+	151	0.621	0.137	0.091	0.081	0.04	0.03	1.765		ENSSSCG00000045945	101682559	101685039	+	processed_pseudogene			101682559	-24341	none	other
Interval_245621	6	90856417	90856567	+	151	0.621	0.234	0.043	0.047	0.027	0.028	1.606		ENSSSCG00000003585	91002163	91002984	+	protein_coding	GJB5	gap junction protein beta 5 [Source:VGNC Symbol;Acc:VGNC:88465]	91002163	-145596	none	other
Interval_242297	6	72562640	72562790	+	151	0.62	0.102	0.085	0.091	0.042	0.06	1.816		ENSSSCG00000003439	72556236	72598815	-	protein_coding	DHRS3	dehydrogenase/reductase 3 [Source:VGNC Symbol;Acc:VGNC:87282]	72598815	-36025	intron	intron
Interval_54442	11	75085851	75086001	+	151	0.62	0.071	0.108	0.063	0.078	0.059	1.826		ENSSSCG00000040130	74743587	75344229	-	protein_coding	NALF1	NALCN channel auxiliary factor 1 [Source:VGNC Symbol;Acc:VGNC:97995]	75344229	-258228	intron	intron
Interval_41510	10	45679834	45679984	+	151	0.62	0.168	0.06	0.036	0.075	0.041	1.747		ENSSSCG00000032703	45557654	45557762	+	snRNA	U6	U6 spliceosomal RNA [Source:RFAM;Acc:RF00026]	45557654	122180	none	other
Interval_87066	13	165434795	165434945	+	151	0.62	0.217	0.035	0.054	0.038	0.035	1.653		ENSSSCG00000046160	165450188	165455196	+	lncRNA			165450188	-15243	none	other
Interval_238089	6	44631178	44631328	+	151	0.62	0.232	0.071	0.034	0.009	0.034	1.579		ENSSSCG00000021867	44608071	44628049	+	protein_coding	HPN	hepsin [Source:VGNC Symbol;Acc:VGNC:88963]	44608071	23107	none	other
Interval_299953	9	57376101	57376251	+	151	0.62	0.166	0.129	0.032	0.026	0.028	1.678		ENSSSCG00000015252	57510486	57558339	-	protein_coding	SNX19	sorting nexin 19 [Source:VGNC Symbol;Acc:VGNC:93311]	57558339	-182088	none	other
Interval_146844	17	46007362	46007512	+	151	0.619	0.139	0.076	0.063	0.024	0.079	1.775		ENSSSCG00000047398	46015840	46035744	+	lncRNA			46015840	-8328	none	other
Interval_21461	1	164921403	164921553	+	151	0.619	0.064	0.07	0.128	0.065	0.053	1.813		ENSSSCG00000053104	164845907	164850632	+	lncRNA			164845907	75496	none	other
Interval_149332	17	60658840	60658990	+	151	0.619	0.115	0.171	0.036	0.021	0.038	1.693		ENSSSCG00000025784	60959190	61451878	+	protein_coding	CDH4	cadherin 4 [Source:VGNC Symbol;Acc:VGNC:95853]	60959190	-300200	none	other
Interval_225620	5	65328336	65328486	+	151	0.619	0.178	0.041	0.073	0.055	0.035	1.733		ENSSSCG00000058545	65305630	65308859	+	lncRNA			65305630	22706	none	other
Interval_80927	13	115691609	115691759	+	151	0.619	0.179	0.027	0.077	0.064	0.034	1.716		ENSSSCG00000053563	115710255	115713565	+	lncRNA			115710255	-18496	none	other
Interval_48995	11	21404598	21404748	+	151	0.619	0.155	0.103	0.061	0.03	0.031	1.738		ENSSSCG00000058100	21438851	21442102	-	lncRNA			21442102	-37354	none	other
Interval_234241	6	16543383	16543533	+	151	0.618	0.166	0.099	0.028	0.009	0.08	1.687		ENSSSCG00000053189	16538570	16542303	+	lncRNA			16538570	4813	none	other
Interval_81318	13	118330571	118330721	+	151	0.618	0.127	0.058	0.071	0.047	0.079	1.814		ENSSSCG00000057359	118430667	118436654	-	lncRNA			118436654	-105933	none	other
Interval_124153	15	98702628	98702778	+	151	0.618	0.152	0.052	0.062	0.04	0.076	1.781		ENSSSCG00000056946	98651270	98658076	-	lncRNA			98658076	44552	none	other
Interval_72995	13	51816846	51816996	+	151	0.618	0.132	0.029	0.105	0.048	0.069	1.778		ENSSSCG00000053922	51813082	51813375	-	processed_pseudogene			51813375	3471	none	other
Interval_121802	15	76742107	76742257	+	151	0.618	0.121	0.073	0.084	0.04	0.065	1.813		ENSSSCG00000052315	76977969	76981183	-	lncRNA			76981183	-238926	none	other
Interval_111547	14	135649025	135649175	+	151	0.618	0.223	0.05	0.039	0.016	0.054	1.631		ENSSSCG00000010746	135302813	135682159	-	protein_coding	ADAM12	ADAM metallopeptidase domain 12 [Source:VGNC Symbol;Acc:VGNC:85063]	135682159	-32984	intron	intron1
Interval_206427	4	63400537	63400687	+	151	0.618	0.164	0.043	0.095	0.035	0.045	1.744		ENSSSCG00000063528	63377129	63382538	+	lncRNA			63377129	23408	none	other
Interval_280817	8	48400270	48400420	+	151	0.618	0.145	0.068	0.055	0.072	0.041	1.792		ENSSSCG00000042238	48310955	48315678	+	lncRNA			48310955	89315	none	other
Interval_39254	10	27508169	27508319	+	151	0.618	0.228	0.061	0.043	0.025	0.024	1.623		ENSSSCG00000031174	27588570	27622674	+	protein_coding	FBP1	fructose-bisphosphatase 1 [Source:NCBI gene (formerly Entrezgene);Acc:397038]	27588570	-80251	none	other
Interval_45297	10	69326603	69326753	+	151	0.618	0.251	0.057	0.032	0.022	0.02	1.557		ENSSSCG00000011166	69159455	69295306	-	protein_coding	ZMYND11	zinc finger MYND-type containing 11 [Source:VGNC Symbol;Acc:VGNC:95827]	69295306	31297	none	other
Interval_139467	16	71646571	71646721	+	151	0.617	0.088	0.064	0.094	0.023	0.115	1.795		ENSSSCG00000017086	71618797	71689218	+	protein_coding	SLC36A2	solute carrier family 36 member 2 [Source:VGNC Symbol;Acc:VGNC:93089]	71618797	27774	intron	intron
Interval_41506	10	45623649	45623799	+	151	0.617	0.138	0.049	0.055	0.054	0.087	1.802		ENSSSCG00000032703	45557654	45557762	+	snRNA	U6	U6 spliceosomal RNA [Source:RFAM;Acc:RF00026]	45557654	65995	none	other
Interval_109239	14	122123983	122124133	+	151	0.617	0.148	0.066	0.089	0.011	0.068	1.744		ENSSSCG00000058444	122032118	122035805	-	lncRNA			122035805	88178	none	other
Interval_233804	6	13476546	13476696	+	151	0.617	0.138	0.072	0.056	0.053	0.064	1.807		ENSSSCG00000025425	13471833	13506419	+	protein_coding	FCSK	fucose kinase [Source:VGNC Symbol;Acc:VGNC:88075]	13471833	4713	intron	intron1
Interval_146699	17	44673541	44673691	+	151	0.617	0.184	0.089	0.012	0.046	0.052	1.693		ENSSSCG00000055101	44710987	44714518	+	lncRNA			44710987	-37296	none	other
Interval_147159	17	47844473	47844623	+	151	0.617	0.245	0.064	0.023	0.01	0.042	1.563		ENSSSCG00000039858	47840050	47849306	-	protein_coding			47849306	-4683	intron	intron
Interval_269850	7	92673342	92673492	+	151	0.617	0.107	0.089	0.07	0.089	0.029	1.811		ENSSSCG00000061244	92656400	92663596	+	lncRNA			92656400	16942	none	other
Interval_189061	3	70280700	70280850	+	151	0.616	0.064	0.113	0.037	0.055	0.115	1.804		ENSSSCG00000047106	70482003	70485899	-	protein_coding			70485899	-205049	none	other
Interval_301695	9	68603873	68604023	+	151	0.616	0.109	0.053	0.076	0.042	0.104	1.819		ENSSSCG00000060443	68626315	68629911	+	lncRNA			68626315	-22292	none	other
Interval_262639	7	38786072	38786222	+	151	0.616	0.129	0.04	0.081	0.046	0.087	1.805		ENSSSCG00000001695	38746052	38761366	+	protein_coding	VEGFA	vascular endothelial growth factor A [Source:VGNC Symbol;Acc:VGNC:94815]	38746052	40020	none	other
Interval_136260	16	49592035	49592185	+	151	0.616	0.067	0.153	0.045	0.047	0.072	1.789		ENSSSCG00000043993	49557904	49630393	+	lncRNA			49557904	34131	intron	intron1
Interval_302883	9	77745776	77745926	+	151	0.616	0.108	0.083	0.132	0	0.06	1.706		ENSSSCG00000015342	77666282	77833806	-	protein_coding	COL28A1	collagen type XXVIII alpha 1 chain [Source:VGNC Symbol;Acc:VGNC:86873]	77833806	-87880	intron	intron
Interval_285460	8	88215685	88215835	+	151	0.616	0.132	0.101	0.051	0.047	0.053	1.801		ENSSSCG00000060728	88163898	88170794	-	lncRNA			88170794	44891	none	other
Interval_250293	6	125423026	125423176	+	151	0.616	0.197	0.023	0.07	0.046	0.048	1.7		ENSSSCG00000055429	125781454	125788356	-	lncRNA			125788356	-365180	none	other
Interval_7833	1	52850410	52850560	+	151	0.615	0.089	0.041	0.088	0.064	0.103	1.83		ENSSSCG00000053554	52944189	52945359	-	protein_coding			52945359	-94799	none	other
Interval_205466	4	54145892	54146042	+	151	0.615	0.15	0.033	0.038	0.082	0.082	1.774		ENSSSCG00000059204	54483140	54488755	-	lncRNA			54488755	-342713	none	other
Interval_89963	13	196584111	196584261	+	151	0.615	0.17	0.099	0.028	0.036	0.052	1.734		ENSSSCG00000012039	196599822	196600793	+	protein_coding	OLIG2	oligodendrocyte transcription factor 2 [Source:VGNC Symbol;Acc:VGNC:91036]	196599822	-15561	none	other
Interval_75216	13	68289659	68289809	+	151	0.615	0.087	0.109	0.085	0.054	0.05	1.831		ENSSSCG00000011579	68302322	68433944	+	protein_coding	PPARG	peroxisome proliferator activated receptor gamma [Source:VGNC Symbol;Acc:VGNC:91684]	68302322	-12513	none	other
Interval_106349	14	100199615	100199765	+	151	0.615	0.199	0.048	0.054	0.037	0.046	1.716		ENSSSCG00000061509	100189233	100194177	-	lncRNA			100194177	5438	none	other
Interval_134802	16	40065820	40065970	+	151	0.615	0.195	0.041	0.052	0.054	0.043	1.725		ENSSSCG00000047376	40031882	40034940	-	lncRNA			40034940	30880	none	other
Interval_221195	5	28167945	28168095	+	151	0.615	0.296	0.01	0.017	0.022	0.039	1.423		ENSSSCG00000056746	28231124	28231327	+	protein_coding			28231124	-63029	none	other
Interval_201370	4	16581296	16581446	+	151	0.615	0.171	0.088	0.05	0.039	0.038	1.752		ENSSSCG00000054866	16600351	16803148	+	lncRNA			16600351	-18905	none	other
Interval_27475	1	219295739	219295889	+	151	0.614	0.123	0.047	0.05	0.042	0.124	1.794		ENSSSCG00000057292	219380223	219385644	+	lncRNA			219380223	-84334	none	other
Interval_287868	8	114713285	114713435	+	151	0.614	0.125	0.044	0.062	0.036	0.12	1.791		ENSSSCG00000049369	114716086	114722591	-	lncRNA			114722591	-9156	none	other
Interval_236409	6	32167496	32167646	+	151	0.614	0.155	0.053	0.069	0.021	0.088	1.765		ENSSSCG00000053924	32153411	32156817	+	lncRNA			32153411	14085	none	other
Interval_192489	3	95403503	95403653	+	151	0.614	0.166	0.1	0.02	0.033	0.067	1.73		ENSSSCG00000008446	95459945	95463251	+	protein_coding	SIX2	SIX homeobox 2 [Source:VGNC Symbol;Acc:VGNC:92893]	95459945	-56292	none	other
Interval_70086	13	33476153	33476303	+	151	0.614	0.221	0.063	0.029	0.014	0.059	1.641		ENSSSCG00000011417	33670977	33750772	-	protein_coding	DCAF1	DDB1 and CUL4 associated factor 1 [Source:VGNC Symbol;Acc:VGNC:87172]	33750772	-274469	none	other
Interval_86277	13	153468092	153468242	+	151	0.614	0.12	0.021	0.14	0.047	0.058	1.758		ENSSSCG00000022486	153395978	153700056	+	protein_coding	CBLB	Cbl proto-onco B [Source:VGNC Symbol;Acc:VGNC:86223]	153395978	72114	intron	intron1
Interval_241037	6	66603190	66603340	+	151	0.614	0.194	0.069	0.029	0.05	0.044	1.719		ENSSSCG00000029843	66815281	66928146	-	protein_coding	NPHP4	nephrocystin 4 [Source:HGNC Symbol;Acc:HGNC:19104]	66928146	-324806	none	other
Interval_5482	1	33496238	33496388	+	151	0.614	0.204	0.077	0.037	0.033	0.035	1.694		ENSSSCG00000004204	33470349	33490405	+	protein_coding	TMEM244	transmembrane protein 244 [Source:VGNC Symbol;Acc:VGNC:94154]	33470349	25889	none	other
Interval_136222	16	49292523	49292673	+	151	0.614	0.184	0.081	0.013	0.08	0.027	1.692		ENSSSCG00000029037	49189602	49191976	+	protein_coding	DRD1	dopamine receptor D1 [Source:VGNC Symbol;Acc:VGNC:87443]	49189602	102921	none	other
Interval_111325	14	134526411	134526561	+	151	0.614	0.237	0.043	0.041	0.041	0.025	1.628		ENSSSCG00000045428	134539041	134540006	-	protein_coding			134540006	-13445	none	other
Interval_59589	12	23212421	23212571	+	151	0.613	0.08	0.057	0.061	0.085	0.104	1.848		ENSSSCG00000052509	23218583	23218660	-	protein_coding	LASP1NB	LASP1 neighbor [Source:HGNC Symbol;Acc:HGNC:44353]	23218660	-6089	none	other
Interval_260614	7	28034411	28034561	+	151	0.613	0.102	0.059	0.092	0.059	0.075	1.849		ENSSSCG00000001490	27390918	27895597	-	protein_coding	KHDRBS2	KH RNA binding domain containing, signal transduction associated 2 [Source:VGNC Symbol;Acc:VGNC:89423]	27895597	138814	none	other
Interval_143583	17	25555479	25555629	+	151	0.613	0.153	0.013	0.102	0.051	0.068	1.749		ENSSSCG00000007083	25681197	25923004	+	protein_coding	PCSK2	proprotein convertase subtilisin/kexin type 2 [Source:NCBI gene (formerly Entrezgene);Acc:445533]	25681197	-125568	none	other
Interval_119535	15	58553906	58554056	+	151	0.613	0.238	0.048	0.031	0.012	0.058	1.607		ENSSSCG00000037219	58172543	58172663	-	snoRNA			58172663	381243	none	other
Interval_95617	14	27970304	27970454	+	151	0.613	0.134	0.066	0.093	0.039	0.055	1.812		ENSSSCG00000009754	27705786	28075612	-	protein_coding	TMEM132B	transmembrane protein 132B [Source:HGNC Symbol;Acc:HGNC:29397]	28075612	-105158	intron	intron1
Interval_143388	17	24154516	24154666	+	151	0.613	0.172	0.068	0.044	0.049	0.054	1.772		ENSSSCG00000028750	23522175	23522307	-	snRNA			23522307	632209	none	other
Interval_102363	14	67888577	67888727	+	151	0.613	0.172	0.075	0.062	0.029	0.048	1.76		ENSSSCG00000052123	67590628	67595561	-	lncRNA			67595561	293016	none	other
Interval_35245	1	272394624	272394774	+	151	0.613	0.134	0.094	0.069	0.05	0.041	1.812		ENSSSCG00000005730	272373402	272381224	+	protein_coding	BARHL1	BarH like homeobox 1 [Source:VGNC Symbol;Acc:VGNC:85755]	272373402	21222	none	other
Interval_265789	7	60499711	60499861	+	151	0.613	0.193	0.058	0.058	0.04	0.039	1.734		ENSSSCG00000061065	60481783	60670799	+	protein_coding			60481783	17928	intron	intron1
Interval_286887	8	106680963	106681113	+	151	0.613	0.231	0.042	0.024	0.06	0.03	1.639		ENSSSCG00000052968	106678205	106682291	-	lncRNA			106682291	-1178	exon	1-2kb
Interval_288911	8	122713366	122713516	+	151	0.613	0.223	0.054	0.025	0.056	0.029	1.656		ENSSSCG00000060264	122688857	122693785	-	lncRNA			122693785	19581	none	other
Interval_11316	1	83694981	83695131	+	151	0.612	0.166	0.052	0.047	0.021	0.103	1.746		ENSSSCG00000004458	83847819	83850881	-	protein_coding	TPBG	trophoblast glycoprotein [Source:VGNC Symbol;Acc:VGNC:94332]	83850881	-155750	none	other
Interval_53505	11	68745754	68745904	+	151	0.612	0.161	0.045	0.058	0.034	0.09	1.776		ENSSSCG00000009521	68821735	68830540	-	protein_coding	ZIC5	Zic family member 5 [Source:VGNC Symbol;Acc:VGNC:95170]	68830540	-84636	none	other
Interval_42127	10	49619470	49619620	+	151	0.612	0.157	0.035	0.071	0.042	0.081	1.783		ENSSSCG00000011059	49553495	49623656	-	protein_coding			49623656	-4036	intron	intron
Interval_116503	15	34725226	34725376	+	151	0.612	0.114	0.119	0.05	0.026	0.079	1.799		ENSSSCG00000015748	34363758	35023152	-	protein_coding	CSMD1	CUB and Sushi multiple domains 1 [Source:VGNC Symbol;Acc:VGNC:95600]	35023152	-297776	intron	intron
Interval_197698	3	129080465	129080615	+	151	0.612	0.213	0.041	0.029	0.034	0.071	1.683		ENSSSCG00000058398	128964509	128967783	+	lncRNA			128964509	115956	none	other
Interval_263192	7	42864722	42864872	+	151	0.612	0.12	0.049	0.09	0.059	0.07	1.835		ENSSSCG00000052589	42857191	42862749	+	lncRNA			42857191	7531	none	other
Interval_300850	9	64081337	64081487	+	151	0.612	0.171	0.063	0.045	0.051	0.058	1.78		ENSSSCG00000015270	64063001	64073858	-	protein_coding	FMOD	fibromodulin [Source:HGNC Symbol;Acc:HGNC:3774]	64073858	7479	none	other
Interval_36111	10	5665134	5665284	+	151	0.612	0.114	0.04	0.09	0.089	0.055	1.829		ENSSSCG00000049015	5644842	5646473	+	processed_pseudogene			5644842	20292	none	other
Interval_118372	15	49344154	49344304	+	151	0.612	0.092	0.127	0.065	0.048	0.055	1.828		ENSSSCG00000029131	49316673	49444385	-	protein_coding	KCNU1	potassium calcium-activated channel subfamily U member 1 [Source:VGNC Symbol;Acc:VGNC:95898]	49444385	-100081	intron	intron
Interval_214094	4	113557358	113557508	+	151	0.612	0.193	0.025	0.055	0.063	0.052	1.729		ENSSSCG00000053286	113183603	113188169	+	lncRNA			113183603	373755	none	other
Interval_202327	4	23295123	23295273	+	151	0.611	0.069	0.037	0.098	0.079	0.105	1.837		ENSSSCG00000057648	23231149	23236197	-	lncRNA			23236197	58926	none	other
Interval_7122	1	46682648	46682798	+	151	0.611	0.152	0.072	0.06	0.029	0.076	1.793		ENSSSCG00000004269	46531662	46649722	-	protein_coding			46649722	32926	none	other
Interval_101928	14	64503603	64503753	+	151	0.611	0.138	0.024	0.129	0.03	0.068	1.753		ENSSSCG00000044772	64490597	64497336	+	lncRNA			64490597	13006	none	other
Interval_195685	3	116109926	116110076	+	151	0.611	0.207	0.038	0.059	0.022	0.063	1.698		ENSSSCG00000060473	116129446	116134271	+	lncRNA			116129446	-19370	none	other
Interval_184373	3	36166513	36166663	+	151	0.611	0.171	0.076	0.048	0.035	0.06	1.774		ENSSSCG00000020433	36179197	36179298	+	snRNA	U6	U6 spliceosomal RNA [Source:RFAM;Acc:RF00026]	36179197	-12534	none	other
Interval_28944	1	230551654	230551804	+	151	0.611	0.118	0.083	0.076	0.06	0.054	1.846		ENSSSCG00000005284	230341942	230546120	-	protein_coding	GNA14	G protein subunit alpha 14 [Source:VGNC Symbol;Acc:VGNC:88519]	230546120	5534	none	other
Interval_280013	8	41501178	41501328	+	151	0.611	0.186	0.046	0.066	0.037	0.054	1.752		ENSSSCG00000059515	41596021	41599022	-	lncRNA			41599022	-97694	none	other
Interval_169054	2	82078342	82078492	+	151	0.611	0.161	0.045	0.082	0.051	0.05	1.791		ENSSSCG00000014063	82025820	82057564	-	protein_coding	SFXN1	sideroflexin 1 [Source:VGNC Symbol;Acc:VGNC:92783]	82057564	20778	none	other
Interval_201609	4	18778530	18778680	+	151	0.611	0.216	0.065	0.034	0.036	0.038	1.685		ENSSSCG00000005997	18690198	18924971	-	protein_coding	COL14A1	collagen type XIV alpha 1 chain [Source:VGNC Symbol;Acc:VGNC:97936]	18924971	-146291	intron	intron
Interval_136244	16	49484644	49484794	+	151	0.611	0.19	0.066	0.063	0.034	0.036	1.739		ENSSSCG00000043993	49557904	49630393	+	lncRNA			49557904	-73110	none	other
Interval_122460	15	81376201	81376351	+	151	0.61	0.118	0.046	0.058	0.048	0.119	1.819		ENSSSCG00000060536	81378203	81381604	-	lncRNA			81381604	-5253	none	other
Interval_85916	13	150496193	150496343	+	151	0.61	0.094	0.058	0.066	0.07	0.101	1.857		ENSSSCG00000032588	150355253	150372220	-	protein_coding	C3orf85	chromosome 3 open reading frame 85 [Source:HGNC Symbol;Acc:HGNC:53432]	150372220	123973	none	other
Interval_248145	6	106740009	106740159	+	151	0.61	0.101	0.071	0.061	0.058	0.099	1.855		ENSSSCG00000003700	106697988	106752135	-	protein_coding	ESCO1	establishment of sister chromatid cohesion N-acetyltransferase 1 [Source:VGNC Symbol;Acc:VGNC:87786]	106752135	-11976	intron	intron1
Interval_95343	14	25563405	25563555	+	151	0.61	0.155	0.081	0.034	0.022	0.098	1.762		ENSSSCG00000053513	25913796	25917141	-	lncRNA			25917141	-353586	none	other
Interval_118376	15	49377420	49377570	+	151	0.61	0.125	0.07	0.081	0.028	0.085	1.822		ENSSSCG00000029131	49316673	49444385	-	protein_coding	KCNU1	potassium calcium-activated channel subfamily U member 1 [Source:VGNC Symbol;Acc:VGNC:95898]	49444385	-66815	intron	intron
Interval_132418	16	21208684	21208834	+	151	0.61	0.133	0.083	0.032	0.061	0.081	1.819		ENSSSCG00000016831	21088386	21265592	+	protein_coding	SPEF2	sperm flagellar 2 [Source:NCBI gene (formerly Entrezgene);Acc:733620]	21088386	120298	exon	exon
Interval_58790	12	18686821	18686971	+	151	0.61	0.224	0.034	0.066	0.012	0.054	1.648		ENSSSCG00000056405	18674236	18674342	-	snRNA	U6	U6 spliceosomal RNA [Source:RFAM;Acc:RF00026]	18674342	12479	none	other
Interval_110993	14	133142610	133142760	+	151	0.61	0.159	0.119	0.041	0.026	0.045	1.751		ENSSSCG00000010727	133174633	133196805	+	protein_coding	GPR26	G protein-coupled receptor 26 [Source:VGNC Symbol;Acc:VGNC:88626]	133174633	-31873	none	other
Interval_320566	X	113868982	113869132	+	151	0.61	0.196	0.067	0.058	0.028	0.04	1.727		ENSSSCG00000022331	113460199	113934226	-	protein_coding		fibroblast growth factor 13 [Source:VGNC Symbol;Acc:VGNC:88103]	113934226	-65094	intron	intron1
Interval_117648	15	45138946	45139096	+	151	0.61	0.176	0.061	0.056	0.058	0.039	1.774		ENSSSCG00000015780	45084139	45298762	+	protein_coding	STOX2	storkhead box 2 [Source:VGNC Symbol;Acc:VGNC:96082]	45084139	54807	intron	intron
Interval_198999	4	3751354	3751504	+	151	0.61	0.245	0.025	0.059	0.028	0.033	1.613		ENSSSCG00000055351	3645069	3651731	+	lncRNA			3645069	106285	none	other
Interval_2337	1	13307730	13307880	+	151	0.61	0.196	0.057	0.058	0.051	0.028	1.735		ENSSSCG00000004075	13340355	13442039	+	protein_coding	RGS17	regulator of G protein signaling 17 [Source:VGNC Symbol;Acc:VGNC:92263]	13340355	-32475	none	other
Interval_104655	14	84217520	84217670	+	151	0.61	0.211	0.082	0.039	0.03	0.028	1.685		ENSSSCG00000020142	84611934	84612032	-	snoRNA			84612032	-394362	none	other
Interval_127432	15	122736553	122736703	+	151	0.61	0.142	0.089	0.074	0.06	0.026	1.802		ENSSSCG00000059125	122636913	122641224	+	lncRNA			122636913	99640	none	other
Interval_296434	9	37533900	37534050	+	151	0.609	0.112	0.059	0.051	0.051	0.119	1.833		ENSSSCG00000051921	37497677	37503134	+	lncRNA			37497677	36223	none	other
Interval_154048	18	25818886	25819036	+	151	0.609	0.124	0.052	0.082	0.027	0.105	1.81		ENSSSCG00000016618	25655735	25937232	-	protein_coding	CPED1	cadherin like and PC-esterase domain containing 1 [Source:VGNC Symbol;Acc:VGNC:86940]	25937232	-118196	intron	intron
Interval_287966	8	115795054	115795204	+	151	0.609	0.205	0.045	0.03	0.026	0.086	1.697		ENSSSCG00000038801	115779840	115861137	-	protein_coding	NPNT	nephronectin [Source:VGNC Symbol;Acc:VGNC:90855]	115861137	-65933	intron	intron
Interval_21880	1	167492142	167492292	+	151	0.609	0.184	0.073	0.01	0.064	0.061	1.726		ENSSSCG00000004970	167296094	167298263	+	protein_coding	RPLP1	ribosomal protein lateral stalk subunit P1 [Source:NCBI gene (formerly Entrezgene);Acc:100170119]	167296094	196048	none	other
Interval_164024	2	40198277	40198427	+	151	0.609	0.076	0.036	0.053	0.177	0.049	1.772		ENSSSCG00000013352	40178177	40194935	+	protein_coding	E2F8	E2F transcription factor 8 [Source:VGNC Symbol;Acc:VGNC:87519]	40178177	20100	none	other
Interval_60281	12	27556182	27556332	+	151	0.609	0.194	0.064	0.052	0.034	0.047	1.744		ENSSSCG00000017592	27450806	27526194	-	protein_coding	MBTD1	mbt domain containing 1 [Source:VGNC Symbol;Acc:VGNC:90060]	27526194	29988	none	other
Interval_92709	14	6199003	6199153	+	151	0.609	0.121	0.051	0.112	0.066	0.041	1.826		ENSSSCG00000009612	6177009	6188708	-	protein_coding	DOK2	docking protein 2 [Source:NCBI gene (formerly Entrezgene);Acc:100152025]	6188708	10295	none	other
Interval_198332	4	674505	674655	+	151	0.609	0.176	0.063	0.074	0.037	0.041	1.77		ENSSSCG00000032796	682835	686116	-	protein_coding	GRINA	glutamate ionotropic receptor NMDA type subunit associated protein 1 [Source:VGNC Symbol;Acc:VGNC:88689]	686116	-11461	none	other
Interval_93555	14	12043260	12043410	+	151	0.609	0.17	0.085	0.067	0.028	0.041	1.769		ENSSSCG00000060637	12093432	12097475	-	lncRNA			12097475	-54065	none	other
Interval_111744	14	136925897	136926047	+	151	0.609	0.127	0.077	0.111	0.046	0.03	1.808		ENSSSCG00000010752	136986720	136989551	+	protein_coding	FOXI2	forkhead box I2 [Source:VGNC Symbol;Acc:VGNC:88209]	136986720	-60673	none	other
Interval_127568	15	124244542	124244692	+	151	0.609	0.227	0.04	0.079	0.017	0.028	1.641		ENSSSCG00000050073	124213078	124214082	-	protein_coding	RNF228		124214082	30460	none	other
Interval_208396	4	76578821	76578971	+	151	0.608	0.137	0.074	0.027	0.037	0.117	1.787		ENSSSCG00000046734	76564740	76589727	-	lncRNA			76589727	-10756	intron	intron
Interval_83982	13	136616562	136616712	+	151	0.608	0.145	0.047	0.044	0.048	0.108	1.803		ENSSSCG00000011867	136509755	136809668	+	protein_coding	MYLK	myosin light chain kinase [Source:VGNC Symbol;Acc:VGNC:108676]	136509755	106807	intron	intron1
Interval_92876	14	7037903	7038053	+	151	0.608	0.11	0.112	0.026	0.056	0.088	1.819		ENSSSCG00000009631	6966862	7173347	-	protein_coding	PEBP4	phosphatidylethanolamine binding protein 4 [Source:VGNC Symbol;Acc:VGNC:91303]	7173347	-135294	intron	intron
Interval_73826	13	58549073	58549223	+	151	0.608	0.177	0.041	0.07	0.015	0.088	1.736		ENSSSCG00000058020	58562193	58567490	-	lncRNA			58567490	-18267	none	other
Interval_95506	14	27135319	27135469	+	151	0.608	0.155	0.103	0.036	0.013	0.085	1.747		ENSSSCG00000061309	27180295	27183461	-	lncRNA			27183461	-47992	none	other
Interval_188518	3	64674550	64674700	+	151	0.608	0.152	0.099	0.047	0.024	0.071	1.786		ENSSSCG00000037620	64792997	64795663	+	protein_coding			64792997	-118297	none	other
Interval_117726	15	45489936	45490086	+	151	0.608	0.108	0.091	0.097	0.036	0.061	1.842		ENSSSCG00000060514	45480080	45485901	+	lncRNA			45480080	9856	none	other
Interval_209755	4	84525203	84525353	+	151	0.608	0.147	0.094	0.073	0.034	0.043	1.802		ENSSSCG00000058887	84527208	84533508	-	lncRNA			84533508	-8155	none	other
Interval_267096	7	71092815	71092965	+	151	0.607	0.128	0.04	0.086	0.053	0.087	1.837		ENSSSCG00000041019	71038837	71197702	+	lncRNA			71038837	53978	intron	intron
Interval_281491	8	56408567	56408717	+	151	0.607	0.119	0.11	0.025	0.069	0.07	1.821		ENSSSCG00000008913	56279895	56357822	-	protein_coding	IGFBP7	insulin like growth factor binding protein 7 [Source:NCBI gene (formerly Entrezgene);Acc:100302573]	56357822	50745	none	other
Interval_274411	8	1127731	1127881	+	151	0.607	0.201	0.037	0.076	0.013	0.066	1.703		ENSSSCG00000033541	1063824	1072189	+	protein_coding	NAT8L	N-acetyltransferase 8 like [Source:VGNC Symbol;Acc:VGNC:90586]	1063824	63907	none	other
Interval_251946	6	142146876	142147026	+	151	0.607	0.091	0.053	0.164	0.035	0.049	1.789		ENSSSCG00000003788	141958955	142161286	+	protein_coding	PTGER3	prostaglandin E receptor 3 [Source:VGNC Symbol;Acc:VGNC:98225]	141958955	187921	intron	intron
Interval_216673	5	928935	929085	+	151	0.607	0.261	0.049	0.018	0.019	0.046	1.572		ENSSSCG00000042403	861644	863487	-	protein_coding			863487	65448	none	other
Interval_239920	6	56313092	56313242	+	151	0.607	0.212	0.075	0.03	0.04	0.035	1.7		ENSSSCG00000003247	56306049	56316596	-	protein_coding			56316596	-3354	intron	intron1
Interval_19642	1	150579996	150580146	+	151	0.607	0.174	0.047	0.076	0.067	0.03	1.778		ENSSSCG00000057193	150528332	150532817	+	lncRNA			150528332	51664	none	other
Interval_170700	2	94367342	94367492	+	151	0.607	0.115	0.118	0.08	0.071	0.009	1.784		ENSSSCG00000040325	94345447	94352651	+	protein_coding	COX7C	cytochrome c oxidase subunit 7C [Source:VGNC Symbol;Acc:VGNC:99628]	94345447	21895	none	other
Interval_32297	1	255311416	255311566	+	151	0.606	0.163	0.064	0.039	0.028	0.101	1.775		ENSSSCG00000034087	255323841	255327982	-	lncRNA		TNF superfamily member 15 [Source:VGNC Symbol;Acc:VGNC:94271]	255327982	-16416	none	other
Interval_11995	1	91642561	91642711	+	151	0.606	0.174	0.049	0.022	0.061	0.087	1.767		ENSSSCG00000057117	91639160	91646029	+	lncRNA			91639160	3401	exon	exon1
Interval_180852	3	13493116	13493266	+	151	0.606	0.127	0.073	0.068	0.042	0.083	1.849		ENSSSCG00000024747	13452692	13452840	+	snoRNA			13452692	40424	none	other
Interval_37167	10	13455534	13455684	+	151	0.606	0.138	0.082	0.029	0.072	0.073	1.826		ENSSSCG00000046945	13439771	13443929	+	lncRNA			13439771	15763	none	other
Interval_39255	10	27511142	27511292	+	151	0.606	0.176	0.058	0.058	0.054	0.049	1.795		ENSSSCG00000031174	27588570	27622674	+	protein_coding	FBP1	fructose-bisphosphatase 1 [Source:NCBI gene (formerly Entrezgene);Acc:397038]	27588570	-77278	none	other
Interval_88245	13	179705302	179705452	+	151	0.606	0.079	0.065	0.141	0.063	0.047	1.837		ENSSSCG00000063406	179696642	179696911	-	protein_coding			179696911	8391	none	other
Interval_24070	1	188684298	188684448	+	151	0.606	0.187	0.079	0.032	0.048	0.047	1.757		ENSSSCG00000027678	188624669	188691691	-	protein_coding	CCDC175	coiled-coil domain containing 175 [Source:VGNC Symbol;Acc:VGNC:86274]	188691691	-7243	intron	intron
Interval_122196	15	79435288	79435438	+	151	0.606	0.212	0.069	0.026	0.04	0.047	1.709		ENSSSCG00000015961	79432667	79447568	+	protein_coding	CDCA7	cell division cycle associated 7 [Source:VGNC Symbol;Acc:VGNC:95623]	79432667	2621	intron	2-3kb
Interval_41257	10	44061979	44062129	+	151	0.606	0.177	0.073	0.074	0.025	0.045	1.77		ENSSSCG00000011037	44055239	44097787	+	protein_coding	TMEM236	transmembrane protein 236 [Source:VGNC Symbol;Acc:VGNC:96006]	44055239	6740	intron	intron1
Interval_62530	12	44716094	44716244	+	151	0.606	0.204	0.058	0.054	0.052	0.027	1.733		ENSSSCG00000043107	44702974	44706223	-	lncRNA			44706223	9871	none	other
Interval_199021	4	3891896	3892046	+	151	0.605	0.071	0.06	0.064	0.037	0.163	1.808		ENSSSCG00000005938	4069076	4313195	+	protein_coding	COL22A1	collagen type XXII alpha 1 chain [Source:VGNC Symbol;Acc:VGNC:97937]	4069076	-177030	none	other
Interval_74564	13	64807218	64807368	+	151	0.605	0.138	0.067	0.07	0.026	0.094	1.821		ENSSSCG00000011538	64933700	64994228	+	protein_coding	LMCD1	LIM and cysteine rich domains 1 [Source:VGNC Symbol;Acc:VGNC:89756]	64933700	-126332	none	other
Interval_162246	2	25583728	25583878	+	151	0.605	0.176	0.098	0.03	0.008	0.083	1.715		ENSSSCG00000028338	25514193	25591617	+	protein_coding	PAMR1	peptidase domain containing associated with muscle reration 1 [Source:VGNC Symbol;Acc:VGNC:91164]	25514193	69535	intron	intron
Interval_150994	18	7033386	7033536	+	151	0.605	0.137	0.04	0.085	0.05	0.082	1.835		ENSSSCG00000016467	7025746	7026516	-	protein_coding	TAS2R40	taste 2 receptor member 40 [Source:HGNC Symbol;Acc:HGNC:18885]	7026516	6870	none	other
Interval_185747	3	44663674	44663824	+	151	0.605	0.125	0.036	0.104	0.051	0.079	1.834		ENSSSCG00000052925	44693650	44697364	-	lncRNA			44697364	-33540	none	other
Interval_136238	16	49435226	49435376	+	151	0.605	0.195	0.043	0.057	0.03	0.071	1.75		ENSSSCG00000062843	49396611	49401938	+	lncRNA			49396611	38615	none	other
Interval_306028	9	105802103	105802253	+	151	0.605	0.107	0.105	0.054	0.074	0.056	1.862		ENSSSCG00000015432	105464484	105799064	-	protein_coding	ATXN7L1	ataxin 7 like 1 [Source:VGNC Symbol;Acc:VGNC:85692]	105799064	3039	none	other
Interval_226686	5	71237944	71238094	+	151	0.605	0.101	0.09	0.108	0.041	0.054	1.85		ENSSSCG00000000782	71185592	71270728	+	protein_coding	REDIC1	regulator of DNA class I crossover intermediates 1 [Source:VGNC Symbol;Acc:VGNC:109549]	71185592	52352	exon	exon
Interval_25751	1	203990160	203990310	+	151	0.605	0.149	0.039	0.112	0.046	0.05	1.803		ENSSSCG00000040408	203788341	203923516	+	protein_coding	SAXO1	stabilizer of axonemal microtubules 1 [Source:VGNC Symbol;Acc:VGNC:92589]	203788341	201819	none	other
Interval_49075	11	21914248	21914398	+	151	0.605	0.096	0.125	0.092	0.044	0.037	1.83		ENSSSCG00000048332	21922071	21923451	-	protein_coding			21923451	-9053	none	other
Interval_111792	14	137185149	137185299	+	151	0.605	0.189	0.107	0.03	0.034	0.036	1.724		ENSSSCG00000010755	137101555	137264238	+	protein_coding	PTPRE	protein tyrosine phosphatase receptor type E [Source:VGNC Symbol;Acc:VGNC:91986]	137101555	83594	intron	intron1
Interval_125245	15	107204580	107204730	+	151	0.604	0.153	0.018	0.101	0.049	0.075	1.784		ENSSSCG00000018546	107209913	107210103	+	snRNA	U2	U2 spliceosomal RNA [Source:RFAM;Acc:RF00004]	107209913	-5183	none	other
Interval_213465	4	109513619	109513769	+	151	0.604	0.208	0.055	0.027	0.036	0.07	1.722		ENSSSCG00000060097	109497678	109509748	+	lncRNA			109497678	15941	none	other
Interval_268960	7	87795407	87795557	+	151	0.604	0.257	0.005	0.032	0.032	0.07	1.569		ENSSSCG00000002262	87568026	87766335	-	protein_coding	SV2B	synaptic vesicle glycoprotein 2B [Source:VGNC Symbol;Acc:VGNC:93640]	87766335	29072	none	other
Interval_41156	10	43255163	43255313	+	151	0.604	0.196	0.078	0.026	0.028	0.068	1.732		ENSSSCG00000050851	43249647	43249822	+	snRNA	U2	U2 spliceosomal RNA [Source:RFAM;Acc:RF00004]	43249647	5516	none	other
Interval_232269	6	3842041	3842191	+	151	0.604	0.108	0.108	0.055	0.059	0.066	1.862		ENSSSCG00000052336	3823595	3841804	-	lncRNA			3841804	237	none	<=1kb
Interval_176254	2	138624490	138624640	+	151	0.604	0.145	0.103	0.064	0.029	0.055	1.813		ENSSSCG00000056725	138600519	138607033	+	lncRNA			138600519	23971	none	other
Interval_220883	5	25387510	25387660	+	151	0.604	0.216	0.016	0.091	0.027	0.046	1.672		ENSSSCG00000045006	25348501	25483165	+	lncRNA			25348501	39009	intron	intron1
Interval_133997	16	34988829	34988979	+	151	0.604	0.15	0.033	0.155	0.013	0.046	1.712		ENSSSCG00000052060	34906497	34906603	-	snRNA	U6	U6 spliceosomal RNA [Source:RFAM;Acc:RF00026]	34906603	82226	none	other
Interval_206810	4	66790649	66790799	+	151	0.604	0.102	0.087	0.132	0.031	0.043	1.82		ENSSSCG00000006199	66715237	66996044	-	protein_coding	PREX2	phosphatidylinositol-3,4,5-trisphosphate dependent Rac exchange factor 2 [Source:VGNC Symbol;Acc:VGNC:91791]	66996044	-205245	intron	intron
Interval_15545	1	119429927	119430077	+	151	0.604	0.263	0.02	0.048	0.028	0.038	1.59		ENSSSCG00000004621	119407351	119536419	+	protein_coding	MYO5C	myosin VC [Source:VGNC Symbol;Acc:VGNC:90532]	119407351	22576	intron	intron
Interval_194867	3	111847519	111847669	+	151	0.604	0.155	0.063	0.088	0.059	0.03	1.812		ENSSSCG00000039557	111834181	111852744	-	protein_coding	TRIM54	tripartite motif containing 54 [Source:NCBI gene (formerly Entrezgene);Acc:100689265]	111852744	-5075	intron	intron1
Interval_263519	7	46480408	46480558	+	151	0.604	0.116	0.054	0.154	0.048	0.024	1.782		ENSSSCG00000055063	46480958	46483974	-	lncRNA			46483974	-3416	none	other
Interval_272915	7	113347289	113347439	+	151	0.604	0.223	0.036	0.102	0.028	0.007	1.622		ENSSSCG00000002443	113337035	113389588	-	protein_coding	TC2N	tandem C2 domains, nuclear [Source:VGNC Symbol;Acc:VGNC:93808]	113389588	-42149	intron	intron
Interval_249372	6	116648308	116648458	+	151	0.603	0.093	0.09	0.083	0.03	0.102	1.856		ENSSSCG00000003733	116510851	116611631	-	protein_coding	KLHL14	kelch like family member 14 [Source:VGNC Symbol;Acc:VGNC:89515]	116611631	36677	none	other
Interval_11092	1	82073924	82074074	+	151	0.603	0.109	0.048	0.097	0.051	0.092	1.863		ENSSSCG00000040660	82102134	82144216	-	protein_coding	TRAPPC3L	trafficking protein particle complex subunit 3L [Source:VGNC Symbol;Acc:VGNC:94375]	82144216	-70142	none	other
Interval_161480	2	18779629	18779779	+	151	0.603	0.093	0.101	0.044	0.074	0.085	1.873		ENSSSCG00000018959	18635475	18635583	+	snRNA	U6	U6 spliceosomal RNA [Source:RFAM;Acc:RF00026]	18635475	144154	none	other
Interval_318060	X	58623663	58623813	+	151	0.603	0.187	0.071	0.014	0.054	0.072	1.748		ENSSSCG00000063130	58638090	58638724	-	protein_coding			58638724	-14911	none	other
Interval_148426	17	54504083	54504233	+	151	0.603	0.074	0.091	0.021	0.141	0.071	1.817		ENSSSCG00000042543	54507055	54509812	+	lncRNA			54507055	-2822	none	2-3kb
Interval_273911	7	120396886	120397036	+	151	0.603	0.124	0.132	0.051	0.022	0.068	1.803		ENSSSCG00000002508	120412545	120486686	-	protein_coding	SETD3	SET domain containing 3, actin N3(tau)-histidine methyltransferase [Source:VGNC Symbol;Acc:VGNC:92758]	120486686	-89650	none	other
Interval_110493	14	130290727	130290877	+	151	0.603	0.249	0.062	0.051	0.025	0.009	1.602		ENSSSCG00000010691	130276639	130424627	+	protein_coding	PLPP4	phospholipid phosphatase 4 [Source:VGNC Symbol;Acc:VGNC:91571]	130276639	14088	intron	intron
Interval_69828	13	32101117	32101267	+	151	0.602	0.087	0.091	0.036	0.071	0.113	1.86		ENSSSCG00000034357	32029522	32092450	+	protein_coding	DAG1	dystroglycan 1 [Source:VGNC Symbol;Acc:VGNC:87151]	32029522	71595	none	other
Interval_88389	13	180492256	180492406	+	151	0.602	0.117	0.12	0.04	0.017	0.105	1.795		ENSSSCG00000024623	180571342	180712435	+	protein_coding	USP25	ubiquitin specific peptidase 25 [Source:VGNC Symbol;Acc:VGNC:94755]	180571342	-78936	none	other
Interval_41453	10	45233374	45233524	+	151	0.602	0.104	0.088	0.069	0.051	0.085	1.877		ENSSSCG00000049099	45327217	45330202	-	protein_coding			45330202	-96678	none	other
Interval_60402	12	30537734	30537884	+	151	0.602	0.13	0.112	0.049	0.041	0.066	1.838		ENSSSCG00000063347	30734439	30739361	-	lncRNA			30739361	-201477	none	other
Interval_176428	2	139605377	139605527	+	151	0.602	0.096	0.112	0.048	0.076	0.065	1.87		ENSSSCG00000055273	139626737	139632236	-	lncRNA			139632236	-26709	none	other
Interval_14706	1	111895301	111895451	+	151	0.602	0.142	0.114	0.03	0.055	0.057	1.814		ENSSSCG00000048426	111736282	111854559	-	protein_coding			111854559	40742	none	other
Interval_93043	14	8175767	8175917	+	151	0.602	0.148	0.085	0.084	0.028	0.054	1.822		ENSSSCG00000009644	8375212	8438615	+	protein_coding	ADAM28	ADAM metallopeptidase domain 28 [Source:VGNC Symbol;Acc:VGNC:85068]	8375212	-199295	none	other
Interval_243345	6	78436625	78436775	+	151	0.602	0.119	0.075	0.094	0.058	0.053	1.868		ENSSSCG00000003499	78434337	78445956	-	protein_coding		phospholipase A2 group IIC [Source:VGNC Symbol;Acc:VGNC:91490]	78445956	-9181	intron	intron
Interval_104844	14	86309083	86309233	+	151	0.602	0.134	0.056	0.103	0.065	0.04	1.841		ENSSSCG00000053592	86240863	86244181	+	lncRNA			86240863	68220	none	other
Interval_21349	1	164223420	164223570	+	151	0.602	0.148	0.107	0.035	0.073	0.036	1.808		ENSSSCG00000004939	163894312	164275442	-	protein_coding	MEGF11	multiple EGF like domains 11 [Source:VGNC Symbol;Acc:VGNC:103126]	164275442	-51872	intron	intron1
Interval_93048	14	8217813	8217963	+	151	0.601	0.129	0.054	0.063	0.032	0.121	1.83		ENSSSCG00000009644	8375212	8438615	+	protein_coding	ADAM28	ADAM metallopeptidase domain 28 [Source:VGNC Symbol;Acc:VGNC:85068]	8375212	-157249	none	other
Interval_82553	13	127231298	127231448	+	151	0.601	0.097	0.105	0.016	0.077	0.104	1.828		ENSSSCG00000025592	127116105	127347068	+	protein_coding	TP63	tumor protein p63 [Source:VGNC Symbol;Acc:VGNC:94330]	127116105	115193	intron	intron
Interval_186776	3	52276261	52276411	+	151	0.601	0.153	0.044	0.044	0.06	0.099	1.825		ENSSSCG00000008162	52192915	52288485	-	protein_coding	IL1R1	interleukin 1 receptor type 1 [Source:VGNC Symbol;Acc:VGNC:89092]	52288485	-12074	intron	intron1
Interval_8631	1	59000355	59000505	+	151	0.601	0.161	0.051	0.059	0.05	0.078	1.829		ENSSSCG00000048181	59008762	59039116	-	lncRNA			59039116	-38611	none	other
Interval_50363	11	36116546	36116696	+	151	0.601	0.14	0.071	0.064	0.054	0.07	1.86		ENSSSCG00000018929	35990414	35990520	+	snRNA	U6	U6 spliceosomal RNA [Source:RFAM;Acc:RF00026]	35990414	126132	none	other
Interval_91959	14	376545	376695	+	151	0.601	0.132	0.066	0.1	0.031	0.07	1.841		ENSSSCG00000035269	348345	357227	+	protein_coding	NXNL2	nucleoredoxin like 2 [Source:VGNC Symbol;Acc:VGNC:90996]	348345	28200	none	other
Interval_112585	15	1123409	1123559	+	151	0.601	0.174	0.045	0.064	0.071	0.046	1.81		ENSSSCG00000060497	1181111	1185465	+	protein_coding			1181111	-57552	none	other
Interval_90890	13	202687412	202687562	+	151	0.601	0.182	0.012	0.133	0.028	0.043	1.695		ENSSSCG00000062206	202762512	202775642	-	protein_coding	PSMG1	proteasome assembly chaperone 1 [Source:NCBI gene (formerly Entrezgene);Acc:100625573]	202775642	-88080	none	other
Interval_90195	13	197867566	197867716	+	151	0.601	0.243	0.058	0.018	0.04	0.039	1.651		ENSSSCG00000044764	197791248	197795803	+	lncRNA			197791248	76318	none	other
Interval_243126	6	77120994	77121144	+	151	0.601	0.277	0.034	0.046	0.023	0.019	1.558		ENSSSCG00000034627	77161097	77267415	+	protein_coding	PAX7	paired box 7 [Source:VGNC Symbol;Acc:VGNC:91196]	77161097	-39953	none	other
Interval_124205	15	99503008	99503158	+	151	0.6	0.08	0.059	0.074	0.055	0.133	1.869		ENSSSCG00000031954	99584872	99724611	+	protein_coding	SLC39A10	solute carrier family 39 member 10 [Source:VGNC Symbol;Acc:VGNC:95952]	99584872	-81714	none	other
Interval_39829	10	31815285	31815435	+	151	0.6	0.145	0.089	0.067	0.02	0.079	1.82		ENSSSCG00000044748	31790440	31792523	-	lncRNA			31792523	22762	none	other
Interval_20924	1	162180366	162180516	+	151	0.6	0.198	0.039	0.024	0.076	0.064	1.752		ENSSSCG00000004918	162175573	162305305	+	protein_coding	ALPK2	alpha kinase 2 [Source:VGNC Symbol;Acc:VGNC:85268]	162175573	4793	intron	intron1
Interval_9545	1	70703350	70703500	+	151	0.6	0.242	0.024	0.079	0.017	0.039	1.635		ENSSSCG00000004364	70993342	71105012	-	protein_coding	HACE1	HECT domain and ankyrin repeat containing E3 ubiquitin protein ligase 1 [Source:VGNC Symbol;Acc:VGNC:88769]	71105012	-401512	none	other
Interval_261981	7	34971252	34971402	+	151	0.6	0.252	0.072	0.012	0.032	0.032	1.611		ENSSSCG00000001594	34740260	35096036	-	protein_coding			35096036	-124634	intron	intron1
Interval_193309	3	100463532	100463682	+	151	0.6	0.315	0.015	0.029	0.012	0.028	1.428		ENSSSCG00000008470	100557016	100597671	+	protein_coding	THUMPD2	THUMP domain containing 2 [Source:VGNC Symbol;Acc:VGNC:93971]	100557016	-93334	none	other
Interval_4808	1	28952879	28953029	+	151	0.6	0.194	0.044	0.117	0.018	0.027	1.707		ENSSSCG00000060550	28968905	28988389	+	protein_coding			28968905	-15876	none	other
Interval_188741	3	67854404	67854554	+	151	0.6	0.238	0.06	0.048	0.033	0.022	1.67		ENSSSCG00000036008	67839411	68021724	+	protein_coding	TACR1	tachykinin receptor 1 [Source:VGNC Symbol;Acc:VGNC:93701]	67839411	14993	intron	intron1
Interval_110181	14	128560901	128561051	+	151	0.6	0.281	0.026	0.015	0.06	0.019	1.536		ENSSSCG00000063099	128608553	128613578	+	lncRNA			128608553	-47502	none	other
Interval_6898	1	44124554	44124704	+	151	0.599	0.152	0.062	0.03	0.029	0.128	1.783		ENSSSCG00000045405	44151339	44154814	-	lncRNA			44154814	-30110	none	other
Interval_103739	14	79273022	79273172	+	151	0.599	0.08	0.096	0.047	0.056	0.122	1.87		ENSSSCG00000043656	79148372	79154758	+	protein_coding			79148372	124650	none	other
Interval_172356	2	109677207	109677357	+	151	0.599	0.152	0.06	0.07	0.016	0.104	1.8		ENSSSCG00000062992	109622005	109626974	+	lncRNA			109622005	55202	none	other
Interval_143354	17	23753338	23753488	+	151	0.599	0.151	0.088	0.048	0.023	0.091	1.813		ENSSSCG00000028750	23522175	23522307	-	snRNA			23522307	231031	none	other
Interval_6868	1	43933973	43934123	+	151	0.599	0.09	0.13	0.071	0.024	0.088	1.843		ENSSSCG00000055064	43898657	43901287	+	protein_coding			43898657	35316	none	other
Interval_121914	15	77768038	77768188	+	151	0.599	0.14	0.133	0.012	0.041	0.075	1.772		ENSSSCG00000015948	77803350	77860041	+	protein_coding	DYNC1I2	dynein cytoplasmic 1 intermediate chain 2 [Source:NCBI gene (formerly Entrezgene);Acc:100154566]	77803350	-35162	none	other
Interval_117123	15	39219500	39219650	+	151	0.599	0.211	0.036	0.047	0.032	0.075	1.735		ENSSSCG00000044843	39139386	39143341	-	lncRNA			39143341	76159	none	other
Interval_111002	14	133180883	133181033	+	151	0.599	0.123	0.098	0.064	0.048	0.067	1.871		ENSSSCG00000010727	133174633	133196805	+	protein_coding	GPR26	G protein-coupled receptor 26 [Source:VGNC Symbol;Acc:VGNC:88626]	133174633	6250	intron	intron1
Interval_67106	13	13767166	13767316	+	151	0.599	0.175	0.041	0.096	0.023	0.067	1.779		ENSSSCG00000053093	13675676	13680721	+	lncRNA			13675676	91490	none	other
Interval_139851	16	74186342	74186492	+	151	0.599	0.112	0.119	0.061	0.046	0.063	1.863		ENSSSCG00000017100	74245228	74270783	-	protein_coding	MTRR	5-methyltetrahydrofolate-homocysteine methyltransferase reductase [Source:VGNC Symbol;Acc:VGNC:90473]	74270783	-84291	none	other
Interval_121021	15	70726428	70726578	+	151	0.599	0.218	0.038	0.059	0.034	0.052	1.73		ENSSSCG00000059788	70656222	70659504	-	lncRNA			70659504	66924	none	other
Interval_204614	4	42082214	42082364	+	151	0.599	0.235	0.031	0.06	0.025	0.051	1.68		ENSSSCG00000006099	41993948	42061236	-	protein_coding	ESRP1	epithelial splicing regulatory protein 1 [Source:VGNC Symbol;Acc:VGNC:87791]	42061236	20978	none	other
Interval_194509	3	109904455	109904605	+	151	0.599	0.191	0.066	0.076	0.022	0.047	1.767		ENSSSCG00000057134	109879217	109883489	+	lncRNA			109879217	25238	none	other
Interval_215515	4	124145653	124145803	+	151	0.599	0.213	0.05	0.051	0.041	0.046	1.747		ENSSSCG00000047597	124124562	124217351	+	lncRNA			124124562	21091	intron	intron
Interval_202758	4	28654059	28654209	+	151	0.599	0.172	0.059	0.055	0.076	0.038	1.815		ENSSSCG00000060539	28637448	28644245	-	lncRNA			28644245	9814	none	other
Interval_136831	16	52538370	52538520	+	151	0.599	0.228	0.057	0.044	0.037	0.035	1.708		ENSSSCG00000044666	52404376	52412801	-	pseudogene			52412801	125569	none	other
Interval_182975	3	27518257	27518407	+	151	0.599	0.301	0.021	0.039	0.021	0.019	1.49		ENSSSCG00000007872	27158878	27492762	-	protein_coding	XYLT1	xylosyltransferase 1 [Source:VGNC Symbol;Acc:VGNC:95015]	27492762	25495	none	other
Interval_242589	6	74368826	74368976	+	151	0.599	0.306	0.048	0	0.036	0.011	1.421		ENSSSCG00000037676	74236437	74378956	+	protein_coding	KAZN	kazrin, periplakin interacting protein [Source:HGNC Symbol;Acc:HGNC:29173]	74236437	132389	intron	intron
Interval_136017	16	48296237	48296387	+	151	0.598	0.189	0.03	0.037	0.064	0.082	1.774		ENSSSCG00000056549	48234676	48239900	+	lncRNA			48234676	61561	none	other
Interval_22522	1	175513548	175513698	+	151	0.598	0.156	0.063	0.028	0.081	0.074	1.83		ENSSSCG00000049486	175491688	175493052	-	protein_coding			175493052	20496	none	other
Interval_264335	7	51714715	51714865	+	151	0.598	0.166	0.116	0.009	0.042	0.069	1.753		ENSSSCG00000035432	51731077	51822351	+	protein_coding	HDGFL3	HDGF like 3 [Source:VGNC Symbol;Acc:VGNC:109441]	51731077	-16212	none	other
Interval_26875	1	214517420	214517570	+	151	0.598	0.186	0.068	0.064	0.016	0.067	1.772		ENSSSCG00000061736	214511391	214519981	-	lncRNA			214519981	-2411	exon	2-3kb
Interval_100346	14	55732813	55732963	+	151	0.598	0.174	0.063	0.043	0.059	0.064	1.823		ENSSSCG00000033307	55653034	55726373	+	protein_coding	GNG4	G protein subunit gamma 4 [Source:HGNC Symbol;Acc:HGNC:4407]	55653034	79779	none	other
Interval_23757	1	186320842	186320992	+	151	0.598	0.272	0.018	0.029	0.025	0.059	1.58		ENSSSCG00000042837	186371758	186376959	+	lncRNA			186371758	-50766	none	other
Interval_114482	15	18139469	18139619	+	151	0.598	0.103	0.088	0.084	0.084	0.044	1.888		ENSSSCG00000046082	18108112	18169660	-	lncRNA			18169660	-30041	intron	intron1
Interval_108482	14	115016167	115016317	+	151	0.598	0.182	0.045	0.07	0.071	0.035	1.798		ENSSSCG00000010607	114959411	115064783	-	protein_coding	COL17A1	collagen type XVII alpha 1 chain [Source:VGNC Symbol;Acc:VGNC:86868]	115064783	-48466	intron	intron
Interval_157917	18	53387273	53387423	+	151	0.598	0.233	0.075	0.042	0.026	0.025	1.679		ENSSSCG00000056603	53435376	53439993	-	lncRNA			53439993	-52570	none	other
Interval_247901	6	104378249	104378399	+	151	0.597	0.068	0.054	0.113	0.046	0.123	1.865		ENSSSCG00000055334	104396477	104402983	+	lncRNA			104396477	-18078	none	other
Interval_19436	1	149173548	149173698	+	151	0.597	0.173	0.062	0.021	0.037	0.11	1.774		ENSSSCG00000051812	149169802	149175839	-	lncRNA			149175839	-2141	exon	2-3kb
Interval_61934	12	41671315	41671465	+	151	0.597	0.142	0.087	0.067	0.024	0.083	1.84		ENSSSCG00000040177	41727002	42031991	+	protein_coding	ASIC2	acid sensing ion channel subunit 2 [Source:VGNC Symbol;Acc:VGNC:97893]	41727002	-55537	none	other
Interval_191065	3	86166000	86166150	+	151	0.597	0.111	0.12	0.03	0.064	0.078	1.855		ENSSSCG00000032007	86180022	86252126	+	protein_coding	RTN4	reticulon 4 [Source:VGNC Symbol;Acc:VGNC:92502]	86180022	-13872	none	other
Interval_314352	AEMK02000698.1	2143549	2143699	+	151	0.597	0.108	0.065	0.078	0.079	0.073	1.9		ENSSSCG00000041848	2077385	2081252	+	lncRNA			2077385	66164	none	other
Interval_157364	18	49496656	49496806	+	151	0.597	0.089	0.053	0.174	0.025	0.061	1.802		ENSSSCG00000048030	49343891	49349091	-	lncRNA			49349091	147565	none	other
Interval_68205	13	22049933	22050083	+	151	0.597	0.124	0.062	0.101	0.062	0.053	1.877		ENSSSCG00000011241	22040510	22095473	+	protein_coding	DCLK3	doublecortin like kinase 3 [Source:VGNC Symbol;Acc:VGNC:87184]	22040510	9423	intron	intron1
Interval_81308	13	118240297	118240447	+	151	0.597	0.19	0.079	0.055	0.026	0.053	1.779		ENSSSCG00000063358	118170304	118175113	-	lncRNA			118175113	65184	none	other
Interval_216394	4	129990815	129990965	+	151	0.597	0.192	0.058	0.058	0.053	0.042	1.793		ENSSSCG00000031738	129905327	130242358	+	protein_coding	COL24A1	collagen type XXIV alpha 1 chain [Source:HGNC Symbol;Acc:HGNC:20821]	129905327	85488	intron	intron
Interval_144552	17	31463710	31463860	+	151	0.597	0.208	0.046	0.096	0.015	0.039	1.714		ENSSSCG00000055026	31464298	31467396	+	lncRNA			31464298	-438	none	<=1kb
Interval_110934	14	132668201	132668351	+	151	0.597	0.138	0.166	0.03	0.033	0.037	1.756		ENSSSCG00000010724	132684865	132687761	+	protein_coding	HMX3	H6 family homeobox 3 [Source:VGNC Symbol;Acc:VGNC:88915]	132684865	-16514	none	other
Interval_19309	1	148198730	148198880	+	151	0.596	0.082	0.054	0.089	0.056	0.123	1.883		ENSSSCG00000060600	148097556	148099420	+	lncRNA			148097556	101174	none	other
Interval_275635	8	8743505	8743655	+	151	0.596	0.178	0.059	0.012	0.039	0.115	1.75		ENSSSCG00000022358	8774790	9125240	-	protein_coding	RAB28	RAB28, member RAS onco family [Source:VGNC Symbol;Acc:VGNC:98955]	9125240	-381585	none	other
Interval_273843	7	119950754	119950904	+	151	0.596	0.088	0.122	0.066	0.018	0.109	1.84		ENSSSCG00000020603	120139166	120139261	+	snRNA	U6	U6 spliceosomal RNA [Source:RFAM;Acc:RF00026]	120139166	-188262	none	other
Interval_5915	1	36741128	36741278	+	151	0.596	0.102	0.045	0.1	0.055	0.102	1.881		ENSSSCG00000060378	36715716	36721535	+	lncRNA			36715716	25412	none	other
Interval_146855	17	46068452	46068602	+	151	0.596	0.152	0.101	0.023	0.038	0.09	1.808		ENSSSCG00000051590	45957785	46118986	-	lncRNA			46118986	-50384	intron	intron1
Interval_306469	9	108517443	108517593	+	151	0.596	0.2	0.032	0.067	0.033	0.072	1.767		ENSSSCG00000056751	108519526	108526229	+	lncRNA			108519526	-1933	none	1-2kb
Interval_11750	1	87833737	87833887	+	151	0.596	0.119	0.08	0.111	0.023	0.07	1.849		ENSSSCG00000052774	87781768	87786664	-	lncRNA			87786664	47073	none	other
Interval_14424	1	110261251	110261401	+	151	0.596	0.104	0.05	0.086	0.112	0.053	1.88		ENSSSCG00000043256	110239965	110242312	-	lncRNA			110242312	18939	none	other
Interval_9519	1	70138329	70138479	+	151	0.596	0.087	0.101	0.096	0.073	0.047	1.893		ENSSSCG00000004364	70993342	71105012	-	protein_coding	HACE1	HECT domain and ankyrin repeat containing E3 ubiquitin protein ligase 1 [Source:VGNC Symbol;Acc:VGNC:88769]	71105012	-966533	none	other
Interval_305633	9	103118885	103119035	+	151	0.596	0.195	0.099	0.037	0.028	0.045	1.757		ENSSSCG00000037822	102976871	103152572	-	protein_coding	FBXL13	F-box and leucine rich repeat protein 13 [Source:VGNC Symbol;Acc:VGNC:98000]	103152572	-33537	intron	intron
Interval_39546	10	29778803	29778953	+	151	0.596	0.276	0.024	0.064	0.007	0.033	1.552		ENSSSCG00000049960	29844544	29844732	+	snRNA	U2	U2 spliceosomal RNA [Source:RFAM;Acc:RF00004]	29844544	-65591	none	other
Interval_59867	12	24636454	24636604	+	151	0.596	0.135	0.026	0.083	0.129	0.031	1.808		ENSSSCG00000017527	24374140	24680237	-	protein_coding	SKAP1	src kinase associated phosphoprotein 1 [Source:VGNC Symbol;Acc:VGNC:92900]	24680237	-43633	intron	intron1
Interval_165693	2	54057612	54057762	+	151	0.595	0.112	0.036	0.022	0.135	0.101	1.815		ENSSSCG00000055677	54017432	54018364	-	protein_coding			54018364	39248	none	other
Interval_140302	16	78520303	78520453	+	151	0.595	0.198	0.059	0.037	0.037	0.074	1.779		ENSSSCG00000055743	78365391	78368676	-	lncRNA			78368676	151627	none	other
Interval_114991	15	23135938	23136088	+	151	0.595	0.135	0.063	0.102	0.036	0.069	1.862		ENSSSCG00000058336	23040326	23045593	-	lncRNA			23045593	90345	none	other
Interval_302616	9	75475032	75475182	+	151	0.595	0.124	0.067	0.097	0.055	0.062	1.886		ENSSSCG00000015335	75414755	75760519	+	protein_coding	DYNC1I1	dynein cytoplasmic 1 intermediate chain 1 [Source:VGNC Symbol;Acc:VGNC:87496]	75414755	60277	intron	intron
Interval_39415	10	28682877	28683027	+	151	0.595	0.221	0.027	0.041	0.067	0.049	1.731		ENSSSCG00000056279	28575951	28578864	-	lncRNA			28578864	104013	none	other
Interval_43884	10	60184633	60184783	+	151	0.595	0.207	0.06	0.076	0.022	0.039	1.747		ENSSSCG00000011119	60117433	60138588	-	protein_coding	ECHDC3	enoyl-CoA hydratase domain containing 3 [Source:VGNC Symbol;Acc:VGNC:96009]	60138588	46045	none	other
Interval_237280	6	38398692	38398842	+	151	0.595	0.15	0.11	0.024	0.085	0.037	1.813		ENSSSCG00000002850	38435729	38436076	-	protein_coding			38436076	-37234	none	other
Interval_255105	6	162938471	162938621	+	151	0.595	0.247	0.043	0.058	0.022	0.035	1.668		ENSSSCG00000063412	162964216	163011583	+	protein_coding	BEND5	BEN domain containing 5 [Source:HGNC Symbol;Acc:HGNC:25668]	162964216	-25595	none	other
Interval_105626	14	91836007	91836157	+	151	0.594	0.181	0.039	0.046	0.025	0.115	1.77		ENSSSCG00000061784	91632079	91637443	+	lncRNA			91632079	203928	none	other
Interval_173835	2	120963249	120963399	+	151	0.594	0.16	0.101	0.021	0.014	0.109	1.758		ENSSSCG00000061883	121024516	121029569	-	lncRNA			121029569	-66170	none	other
Interval_172674	2	113728977	113729127	+	151	0.594	0.141	0.054	0.077	0.059	0.075	1.878		ENSSSCG00000033008	113716983	113717126	+	snRNA			113716983	11994	none	other
Interval_71339	13	41015531	41015681	+	151	0.594	0.046	0.077	0.075	0.137	0.072	1.881		ENSSSCG00000041923	41105086	41112133	+	lncRNA			41105086	-89405	none	other
Interval_304172	9	89879118	89879268	+	151	0.594	0.144	0.026	0.097	0.074	0.064	1.846		ENSSSCG00000052264	89887473	89889927	-	protein_coding			89889927	-10659	none	other
Interval_87037	13	164759106	164759256	+	151	0.594	0.112	0.054	0.04	0.138	0.061	1.855		ENSSSCG00000063521	164770711	164774328	-	lncRNA			164774328	-15072	none	other
Interval_318252	X	70306295	70306445	+	151	0.594	0.08	0.172	0.082	0.019	0.052	1.802		ENSSSCG00000052333	70305633	70308686	-	lncRNA			70308686	-2241	exon	2-3kb
Interval_271943	7	105769565	105769715	+	151	0.594	0.097	0.08	0.146	0.033	0.051	1.85		ENSSSCG00000047467	105703307	105704555	+	processed_pseudogene			105703307	66258	none	other
Interval_35234	1	272285810	272285960	+	151	0.594	0.226	0.102	0.017	0.015	0.046	1.663		ENSSSCG00000005727	272217072	272361733	+	protein_coding	CFAP77	cilia and flagella associated protein 77 [Source:VGNC Symbol;Acc:VGNC:86606]	272217072	68738	intron	intron
Interval_300255	9	58914230	58914380	+	151	0.594	0.1	0.108	0.098	0.062	0.039	1.884		ENSSSCG00000062626	59030076	59036839	-	lncRNA			59036839	-122459	none	other
Interval_179027	3	2371888	2372038	+	151	0.594	0.244	0.051	0.024	0.06	0.026	1.673		ENSSSCG00000034390	2145178	2266355	-	protein_coding	CARD11	caspase recruitment domain family member 11 [Source:VGNC Symbol;Acc:VGNC:86186]	2266355	105533	none	other
Interval_202176	4	22085379	22085529	+	151	0.593	0.113	0.05	0.06	0.061	0.122	1.882		ENSSSCG00000055883	22092444	22100414	+	lncRNA			22092444	-6915	none	other
Interval_212829	4	105288748	105288898	+	151	0.593	0.1	0.09	0.047	0.058	0.113	1.891		ENSSSCG00000032417	105256749	105307837	+	protein_coding	NGF	nerve growth factor [Source:VGNC Symbol;Acc:VGNC:98826]	105256749	31999	intron	intron1
Interval_234075	6	15340780	15340930	+	151	0.593	0.062	0.082	0.095	0.074	0.094	1.912		ENSSSCG00000045697	15309368	15310204	+	protein_coding			15309368	31412	none	other
Interval_297493	9	43030205	43030355	+	151	0.593	0.126	0.054	0.108	0.029	0.09	1.858		ENSSSCG00000031831	42644429	42985017	-	protein_coding	CADM1	cell adhesion molecule 1 [Source:VGNC Symbol;Acc:VGNC:86134]	42985017	45188	none	other
Interval_61248	12	37080711	37080861	+	151	0.593	0.152	0.054	0.082	0.029	0.09	1.845		ENSSSCG00000028234	36947443	36947510	+	miRNA	ssc-mir-378-2	ssc-mir-378-2 [Source:miRBase;Acc:MI0016622]	36947443	133268	none	other
Interval_277900	8	27456320	27456470	+	151	0.593	0.147	0.065	0.086	0.039	0.07	1.865		ENSSSCG00000060793	27564465	27569449	+	lncRNA			27564465	-107995	none	other
Interval_277593	8	22217557	22217707	+	151	0.593	0.1	0.076	0.119	0.043	0.069	1.889		ENSSSCG00000008765	23459475	23873007	+	protein_coding	PCDH7	protocadherin 7 [Source:NCBI gene (formerly Entrezgene);Acc:100520035]	23459475	-1241768	none	other
Interval_96681	14	33552506	33552656	+	151	0.593	0.26	0.032	0.024	0.045	0.044	1.644		ENSSSCG00000060306	33520902	33521135	+	protein_coding			33520902	31604	none	other
Interval_40921	10	41663834	41663984	+	151	0.593	0.109	0.064	0.082	0.11	0.042	1.886		ENSSSCG00000054602	41613508	41616093	+	lncRNA			41613508	50326	none	other
Interval_256058	6	169197006	169197156	+	151	0.593	0.123	0.133	0.055	0.06	0.036	1.854		ENSSSCG00000043705	169212675	169214922	-	lncRNA			169214922	-17766	none	other
Interval_301726	9	68872559	68872709	+	151	0.592	0.123	0.052	0.065	0.073	0.095	1.895		ENSSSCG00000056878	68886870	68891655	+	lncRNA			68886870	-14161	none	other
Interval_89521	13	192740569	192740719	+	151	0.592	0.15	0.038	0.077	0.051	0.092	1.859		ENSSSCG00000046013	192762824	192767823	+	protein_coding			192762824	-22105	none	other
Interval_57933	12	13980408	13980558	+	151	0.592	0.09	0.079	0.071	0.084	0.084	1.921		ENSSSCG00000063264	14066842	14068355	-	lncRNA			14068355	-87797	none	other
Interval_10749	1	79248327	79248477	+	151	0.592	0.137	0.071	0.059	0.059	0.082	1.889		ENSSSCG00000043946	79158252	79161471	-	protein_coding			79161471	86856	none	other
Interval_96594	14	33001138	33001288	+	151	0.592	0.106	0.07	0.1	0.05	0.082	1.903		ENSSSCG00000009839	33009877	33196286	+	protein_coding	CIT	citron rho-interacting serine/threonine kinase [Source:VGNC Symbol;Acc:VGNC:86710]	33009877	-8589	none	other
Interval_219508	5	15393933	15394083	+	151	0.592	0.14	0.071	0.084	0.033	0.079	1.869		ENSSSCG00000000199	15347633	15484935	+	protein_coding	SPATS2	spermatosis associated serine rich 2 [Source:VGNC Symbol;Acc:VGNC:112549]	15347633	46300	intron	intron1
Interval_250143	6	123134444	123134594	+	151	0.592	0.21	0.039	0.067	0.02	0.071	1.749		ENSSSCG00000055094	121381446	121386976	+	lncRNA			121381446	1752998	none	other
Interval_309160	9	126569169	126569319	+	151	0.592	0.117	0.094	0.091	0.035	0.07	1.885		ENSSSCG00000056307	126639640	126645838	+	protein_coding			126639640	-70321	none	other
Interval_37753	10	16997250	16997400	+	151	0.592	0.106	0.094	0.115	0.03	0.064	1.874		ENSSSCG00000060083	16913025	16920586	+	protein_coding	ZBTB18	zinc finger and BTB domain containing 18 [Source:HGNC Symbol;Acc:HGNC:13030]	16913025	84225	none	other
Interval_157114	18	47716617	47716767	+	151	0.592	0.189	0.042	0.056	0.064	0.057	1.817		ENSSSCG00000016717	47593049	47710570	-	protein_coding	PALS2	protein associated with LIN7 2, MAGUK p55 family member [Source:VGNC Symbol;Acc:VGNC:98137]	47710570	6047	none	other
Interval_37758	10	17050375	17050525	+	151	0.592	0.098	0.043	0.168	0.048	0.05	1.833		ENSSSCG00000060083	16913025	16920586	+	protein_coding	ZBTB18	zinc finger and BTB domain containing 18 [Source:HGNC Symbol;Acc:HGNC:13030]	16913025	137350	none	other
Interval_299945	9	57310774	57310924	+	151	0.592	0.237	0.068	0.04	0.016	0.047	1.695		ENSSSCG00000059444	57169992	57339367	+	lncRNA			57169992	140782	intron	intron
Interval_280629	8	47529549	47529699	+	151	0.592	0.177	0.041	0.098	0.048	0.045	1.817		ENSSSCG00000008875	47473788	47601357	+	protein_coding	RXFP1	relaxin family peptide receptor 1 [Source:VGNC Symbol;Acc:VGNC:92525]	47473788	55761	intron	intron
Interval_187270	3	54707777	54707927	+	151	0.592	0.117	0.074	0.086	0.089	0.043	1.895		ENSSSCG00000041855	54574132	54579715	-	protein_coding			54579715	128062	none	other
Interval_186345	3	48625076	48625226	+	151	0.591	0.228	0.036	0.013	0.026	0.106	1.67		ENSSSCG00000008141	48648858	48723774	+	protein_coding	ST6GAL2	ST6 beta-galactoside alpha-2,6-sialyltransferase 2 [Source:VGNC Symbol;Acc:VGNC:93508]	48648858	-23632	none	other
Interval_311732	AEMK02000361.1	159562	159712	+	151	0.591	0.173	0.043	0.049	0.039	0.105	1.817		ENSSSCG00000034188	128382	138099	+	protein_coding			128382	31180	none	other
Interval_311289	AEMK02000253.1	80967	81117	+	151	0.591	0.147	0.05	0.125	0	0.087	1.752		ENSSSCG00000033430	72094	73017	-	protein_coding			73017	7950	none	other
Interval_282063	8	63963934	63964084	+	151	0.591	0.115	0.072	0.09	0.046	0.086	1.902		ENSSSCG00000055665	63669857	63676276	-	lncRNA			63676276	287658	none	other
Interval_181025	3	14433890	14434040	+	151	0.591	0.16	0.056	0.054	0.055	0.084	1.864		ENSSSCG00000045291	14108800	14115070	-	protein_coding			14115070	318820	none	other
Interval_289311	8	125674865	125675015	+	151	0.591	0.162	0.13	0.036	0.013	0.069	1.775		ENSSSCG00000058281	125632190	125639039	-	lncRNA			125639039	35826	none	other
Interval_107800	14	110956244	110956394	+	151	0.591	0.125	0.05	0.108	0.058	0.068	1.888		ENSSSCG00000010543	110955633	111037537	+	protein_coding	ABCC2	ATP binding cassette subfamily C member 2 [Source:VGNC Symbol;Acc:VGNC:84956]	110955633	611	intron	<=1kb
Interval_36615	10	9878995	9879145	+	151	0.591	0.248	0.048	0.017	0.031	0.067	1.67		ENSSSCG00000019397	9917736	9917841	+	snRNA	U6	U6 spliceosomal RNA [Source:RFAM;Acc:RF00026]	9917736	-38591	none	other
Interval_211963	4	99272984	99273134	+	151	0.591	0.232	0.039	0.053	0.025	0.059	1.72		ENSSSCG00000006679	99257227	99277788	+	protein_coding			99257227	15757	intron	intron
Interval_165152	2	47763848	47763998	+	151	0.591	0.187	0.086	0.041	0.037	0.058	1.81		ENSSSCG00000039410	47784280	47784385	-	snRNA	U6	U6 spliceosomal RNA [Source:RFAM;Acc:RF00026]	47784385	-20387	none	other
Interval_130003	15	138856424	138856574	+	151	0.591	0.095	0.125	0.087	0.052	0.05	1.89		ENSSSCG00000016349	138986421	139031897	-	protein_coding	NDUFA10	NADH:ubiquinone oxidoreductase subunit A10 [Source:VGNC Symbol;Acc:VGNC:96435]	139031897	-175323	none	other
Interval_216880	5	2475563	2475713	+	151	0.591	0.099	0.141	0.09	0.032	0.047	1.856		ENSSSCG00000053202	2461148	2466902	-	lncRNA			2466902	8661	none	other
Interval_146694	17	44597313	44597463	+	151	0.591	0.151	0.122	0.045	0.047	0.044	1.838		ENSSSCG00000052497	44607137	44612290	+	lncRNA			44607137	-9674	none	other
Interval_124729	15	103380440	103380590	+	151	0.591	0.12	0.07	0.09	0.086	0.043	1.896		ENSSSCG00000052112	103234908	103238966	+	lncRNA			103234908	145532	none	other
Interval_111768	14	137092130	137092280	+	151	0.591	0.24	0.071	0.034	0.027	0.036	1.694		ENSSSCG00000010753	137069384	137089197	-	protein_coding	CLRN3	clarin 3 [Source:VGNC Symbol;Acc:VGNC:86782]	137089197	2933	none	2-3kb
Interval_210766	4	91154951	91155101	+	151	0.591	0.188	0.081	0.072	0.033	0.034	1.797		ENSSSCG00000058649	91152765	91154094	+	protein_coding			91152765	2186	none	2-3kb
Interval_198989	4	3673023	3673173	+	151	0.591	0.148	0.173	0.034	0.019	0.034	1.736		ENSSSCG00000055351	3645069	3651731	+	lncRNA			3645069	27954	none	other
Interval_106464	14	100993301	100993451	+	151	0.591	0.252	0.045	0.031	0.049	0.031	1.675		ENSSSCG00000042313	100985601	101025910	-	lncRNA			101025910	-32459	intron	intron1
Interval_151000	18	7113726	7113876	+	151	0.591	0.284	0.065	0.025	0.008	0.027	1.548		ENSSSCG00000035033	7110531	7117257	-	protein_coding		prolactin induced protein [Source:VGNC Symbol;Acc:VGNC:91453]	7117257	-3381	intron	intron
Interval_290501	8	134073365	134073515	+	151	0.591	0.22	0.069	0.08	0.014	0.025	1.707		ENSSSCG00000009231	133959247	134041258	-	protein_coding	CDS1	CDP-diacylglycerol synthase 1 [Source:VGNC Symbol;Acc:VGNC:86523]	134041258	32107	none	other
Interval_171252	2	99429598	99429748	+	151	0.591	0.252	0.055	0.058	0.02	0.024	1.661		ENSSSCG00000061085	99446021	99450601	-	lncRNA			99450601	-20853	none	other
Interval_100856	14	58403321	58403471	+	151	0.59	0.116	0.061	0.043	0.053	0.136	1.869		ENSSSCG00000010169	58117570	58352504	+	protein_coding	SIPA1L2	signal induced proliferation associated 1 like 2 [Source:VGNC Symbol;Acc:VGNC:92883]	58117570	285751	none	other
Interval_251538	6	137785657	137785807	+	151	0.59	0.097	0.041	0.111	0.049	0.112	1.883		ENSSSCG00000003777	137682312	138009865	+	protein_coding	SLC44A5	solute carrier family 44 member 5 [Source:VGNC Symbol;Acc:VGNC:93121]	137682312	103345	intron	intron1
Interval_71517	13	42521854	42522004	+	151	0.59	0.117	0.046	0.101	0.038	0.107	1.876		ENSSSCG00000063407	42469811	42475243	-	lncRNA			42475243	46611	none	other
Interval_292829	9	10990435	10990585	+	151	0.59	0.147	0.068	0.037	0.056	0.102	1.866		ENSSSCG00000032723	10967857	11162502	+	protein_coding	ACER3	alkaline ceramidase 3 [Source:VGNC Symbol;Acc:VGNC:103893]	10967857	22578	intron	intron
Interval_313523	AEMK02000598.1	1803984	1804134	+	151	0.59	0.119	0.048	0.086	0.059	0.097	1.898		ENSSSCG00000062340	1809628	1810569	-	protein_coding			1810569	-6435	none	other
Interval_93073	14	8572686	8572836	+	151	0.59	0.038	0.149	0.04	0.092	0.091	1.855		ENSSSCG00000057307	8615692	8618423	-	protein_coding			8618423	-45587	none	other
Interval_193893	3	105136580	105136730	+	151	0.59	0.143	0.062	0.135	0.008	0.063	1.795		ENSSSCG00000063075	105066139	105070728	-	lncRNA			105070728	65852	none	other
Interval_214570	4	118459463	118459613	+	151	0.59	0.201	0.042	0.053	0.052	0.062	1.802		ENSSSCG00000053112	118437420	118440426	+	lncRNA			118437420	22043	none	other
Interval_110465	14	130030035	130030185	+	151	0.59	0.179	0.106	0.016	0.049	0.06	1.79		ENSSSCG00000010690	129758288	129810642	+	protein_coding	SEC23IP	SEC23 interacting protein [Source:VGNC Symbol;Acc:VGNC:92675]	129758288	271747	none	other
Interval_107116	14	106179463	106179613	+	151	0.59	0.194	0.072	0.05	0.034	0.06	1.806		ENSSSCG00000055019	106257078	106281602	-	protein_coding			106281602	-101989	none	other
Interval_314572	X	5710817	5710967	+	151	0.59	0.154	0.047	0.098	0.057	0.054	1.864		ENSSSCG00000062769	5809712	5814776	+	lncRNA			5809712	-98745	none	other
Interval_196507	3	122008979	122009129	+	151	0.59	0.108	0.156	0.033	0.071	0.042	1.84		ENSSSCG00000008621	121882744	122242326	+	protein_coding	NBAS	NBAS subunit of NRZ tethering complex [Source:VGNC Symbol;Acc:VGNC:96592]	121882744	126235	intron	intron
Interval_312355	AEMK02000452.1	358822	358972	+	151	0.59	0.25	0.052	0.036	0.042	0.03	1.686		ENSSSCG00000061462	412114	437515	+	lncRNA			412114	-53142	none	other
Interval_147348	17	49035017	49035167	+	151	0.589	0.117	0.12	0.038	0.016	0.121	1.819		ENSSSCG00000007453	48966814	49243739	+	protein_coding	EYA2	EYA transcriptional coactivator and phosphatase 2 [Source:VGNC Symbol;Acc:VGNC:96292]	48966814	68203	intron	intron
Interval_50748	11	43042942	43043092	+	151	0.589	0.13	0.071	0.078	0.013	0.119	1.837		ENSSSCG00000053888	43171452	43171670	-	protein_coding			43171670	-128578	none	other
Interval_173986	2	122805751	122805901	+	151	0.589	0.074	0.058	0.09	0.079	0.11	1.919		ENSSSCG00000060881	122797326	122802863	-	lncRNA			122802863	2888	none	2-3kb
Interval_19977	1	154095080	154095230	+	151	0.589	0.126	0.041	0.087	0.05	0.107	1.884		ENSSSCG00000037390	154048684	154048965	-	processed_pseudogene			154048965	46115	none	other
Interval_54010	11	71753543	71753693	+	151	0.589	0.06	0.065	0.136	0.052	0.099	1.891		ENSSSCG00000057047	71777774	71781925	-	lncRNA			71781925	-28232	none	other
Interval_74378	13	62885463	62885613	+	151	0.589	0.215	0.051	0.052	0.008	0.085	1.724		ENSSSCG00000023891	63318171	64203173	+	protein_coding	GRM7	glutamate metabotropic receptor 7 [Source:VGNC Symbol;Acc:VGNC:98028]	63318171	-432558	none	other
Interval_280857	8	49489999	49490149	+	151	0.589	0.09	0.064	0.108	0.069	0.08	1.92		ENSSSCG00000052846	49620702	49625540	-	lncRNA			49625540	-135391	none	other
Interval_260202	7	24145318	24145468	+	151	0.589	0.156	0.072	0.087	0.023	0.074	1.848		ENSSSCG00000023611	24088873	24150596	-	protein_coding	TNXB	tenascin XB [Source:NCBI gene (formerly Entrezgene);Acc:445520]	24150596	-5128	intron	intron
Interval_237724	6	42140348	42140498	+	151	0.589	0.129	0.065	0.113	0.034	0.07	1.876		ENSSSCG00000055222	41968730	42274130	-	lncRNA			42274130	-133632	intron	intron
Interval_73984	13	59652812	59652962	+	151	0.589	0.177	0.066	0.053	0.05	0.065	1.848		ENSSSCG00000011528	59652271	59690176	-	protein_coding	IL5RA	interleukin 5 receptor subunit alpha [Source:VGNC Symbol;Acc:VGNC:89111]	59690176	-37214	exon	exon
Interval_182353	3	23227630	23227780	+	151	0.589	0.173	0.109	0.042	0.023	0.064	1.807		ENSSSCG00000061516	23123240	23128325	+	lncRNA			23123240	104390	none	other
Interval_321398	X	125196049	125196199	+	151	0.589	0.208	0.077	0.058	0.016	0.051	1.761		ENSSSCG00000012824	125158154	125209035	-	protein_coding	GAB3	GRB2 associated binding protein 3 [Source:VGNC Symbol;Acc:VGNC:88295]	125209035	-12836	intron	intron1
Interval_42519	10	51915678	51915828	+	151	0.589	0.137	0.073	0.098	0.055	0.046	1.885		ENSSSCG00000011077	51889208	51910392	-	protein_coding	MSRB2	methionine sulfoxide reductase B2 [Source:VGNC Symbol;Acc:VGNC:103995]	51910392	5286	none	other
Interval_60299	12	27768616	27768766	+	151	0.589	0.239	0.054	0.01	0.063	0.045	1.688		ENSSSCG00000046490	27755519	27758049	-	protein_coding			27758049	10567	none	other
Interval_137164	16	54385652	54385802	+	151	0.589	0.109	0.087	0.095	0.08	0.04	1.904		ENSSSCG00000060732	54387680	54391575	+	lncRNA			54387680	-1878	none	1-2kb
Interval_193917	3	105731906	105732056	+	151	0.589	0.236	0.056	0.041	0.039	0.04	1.729		ENSSSCG00000062416	105875260	105880668	+	lncRNA			105875260	-143204	none	other
Interval_168561	2	79141148	79141298	+	151	0.589	0.181	0.073	0.014	0.105	0.037	1.778		ENSSSCG00000024043	79182943	79406875	+	protein_coding	ADAMTS2	ADAM metallopeptidase with thrombospondin type 1 motif 2 [Source:VGNC Symbol;Acc:VGNC:85081]	79182943	-41645	none	other
Interval_66016	13	3908528	3908678	+	151	0.589	0.214	0.108	0.033	0.039	0.016	1.716		ENSSSCG00000029811	3992835	4201569	+	protein_coding	PLCL2	phospholipase C like 2 [Source:VGNC Symbol;Acc:VGNC:91523]	3992835	-84157	none	other
Interval_218686	5	11085826	11085976	+	151	0.589	0.163	0.137	0.098	0	0.013	1.679		ENSSSCG00000033551	11067692	11185480	+	protein_coding	CACNG2	calcium voltage-gated channel auxiliary subunit gamma 2 [Source:VGNC Symbol;Acc:VGNC:86125]	11067692	18134	intron	intron1
Interval_272304	7	110097724	110097874	+	151	0.588	0.127	0.07	0.071	0.048	0.096	1.904		ENSSSCG00000054635	110077022	110082521	-	lncRNA			110082521	15203	none	other
Interval_36139	10	5950155	5950305	+	151	0.588	0.171	0.05	0.056	0.045	0.09	1.851		ENSSSCG00000053644	5784357	5784719	-	protein_coding			5784719	165436	none	other
Interval_41519	10	45817319	45817469	+	151	0.588	0.087	0.046	0.117	0.081	0.082	1.912		ENSSSCG00000011045	45980111	46062700	+	protein_coding	MINDY3	MINDY lysine 48 deubiquitinase 3 [Source:VGNC Symbol;Acc:VGNC:96014]	45980111	-162642	none	other
Interval_181004	3	14336970	14337120	+	151	0.588	0.144	0.102	0.035	0.049	0.082	1.867		ENSSSCG00000045291	14108800	14115070	-	protein_coding			14115070	221900	none	other
Interval_139742	16	73327573	73327723	+	151	0.588	0.129	0.141	0.051	0.01	0.081	1.808		ENSSSCG00000059956	73329543	73372455	-	lncRNA			73372455	-44732	none	other
Interval_138899	16	67787130	67787280	+	151	0.588	0.193	0.033	0.071	0.038	0.077	1.807		ENSSSCG00000053693	67753322	67756879	-	lncRNA			67756879	30251	none	other
Interval_206573	4	64849622	64849772	+	151	0.588	0.147	0.034	0.118	0.04	0.072	1.848		ENSSSCG00000006193	64768698	64800508	+	protein_coding	TRAM1	translocation associated membrane protein 1 [Source:VGNC Symbol;Acc:VGNC:98878]	64768698	80924	none	other
Interval_152323	18	15392235	15392385	+	151	0.588	0.129	0.102	0.051	0.062	0.069	1.9		ENSSSCG00000056664	15431463	15431744	+	processed_pseudogene			15431463	-39078	none	other
Interval_311901	AEMK02000361.1	939247	939397	+	151	0.588	0.151	0.109	0.053	0.033	0.066	1.857		ENSSSCG00000000959	108449	803248	-	protein_coding	LARGE1	LARGE xylosyl- and glucuronyltransferase 1 [Source:VGNC Symbol;Acc:VGNC:96402]	803248	135999	none	other
Interval_227848	5	79332286	79332436	+	151	0.588	0.083	0.098	0.07	0.104	0.057	1.921		ENSSSCG00000000842	79281588	79314995	-	protein_coding	KANSL2	KAT8 regulatory NSL complex subunit 2 [Source:VGNC Symbol;Acc:VGNC:89300]	79314995	17291	none	other
Interval_23863	1	187294238	187294388	+	151	0.588	0.197	0.033	0.081	0.047	0.053	1.804		ENSSSCG00000022299	187307660	187336523	+	protein_coding	ACTR10	actin related protein 10 [Source:VGNC Symbol;Acc:VGNC:85048]	187307660	-13272	none	other
Interval_313127	AEMK02000477.1	57182	57332	+	151	0.588	0.147	0.049	0.139	0.026	0.05	1.821		ENSSSCG00000053278	75364	78974	+	lncRNA			75364	-18032	none	other
Interval_84375	13	139560964	139561114	+	151	0.588	0.169	0.071	0.075	0.049	0.049	1.86		ENSSSCG00000020928	139594947	139595078	+	snoRNA	SNORA70	Small nucleolar RNA SNORA70 [Source:RFAM;Acc:RF00156]	139594947	-33833	none	other
Interval_170187	2	89619424	89619574	+	151	0.588	0.24	0.058	0.052	0.018	0.044	1.708		ENSSSCG00000014127	89528111	89790719	+	protein_coding	RASGRF2	Ras protein specific guanine nucleotide releasing factor 2 [Source:VGNC Symbol;Acc:VGNC:92112]	89528111	91313	intron	intron
Interval_277894	8	27289390	27289540	+	151	0.588	0.161	0.05	0.098	0.061	0.043	1.859		ENSSSCG00000061731	27150997	27157889	-	lncRNA			27157889	131501	none	other
Interval_199	1	1231474	1231624	+	151	0.588	0.254	0.063	0.023	0.032	0.039	1.672		ENSSSCG00000004013	1193167	1332694	-	protein_coding	SMOC2	SPARC related modular calcium binding 2 [Source:VGNC Symbol;Acc:VGNC:93260]	1332694	-101070	intron	intron
Interval_163162	2	32113491	32113641	+	151	0.587	0.083	0.059	0.035	0.044	0.192	1.816		ENSSSCG00000057172	32017835	32020282	+	lncRNA			32017835	95656	none	other
Interval_236720	6	34406546	34406696	+	151	0.587	0.088	0.108	0.07	0.055	0.091	1.921		ENSSSCG00000021644	34478012	34519663	+	protein_coding	BRD7	bromodomain containing 7 [Source:VGNC Symbol;Acc:VGNC:85874]	34478012	-71316	none	other
Interval_66940	13	12401984	12402134	+	151	0.587	0.16	0.054	0.057	0.056	0.086	1.876		ENSSSCG00000011212	12336972	12507680	+	protein_coding	RARB	retinoic acid receptor beta [Source:VGNC Symbol;Acc:VGNC:111819]	12336972	65012	intron	intron
Interval_109572	14	124112966	124113116	+	151	0.587	0.251	0.038	0.047	0.029	0.049	1.696		ENSSSCG00000034754	124068263	124103909	+	protein_coding	PLEKHS1	pleckstrin homology domain containing S1 [Source:VGNC Symbol;Acc:VGNC:91555]	124068263	44703	none	other
Interval_94160	14	16221535	16221685	+	151	0.587	0.129	0.059	0.159	0.023	0.043	1.815		ENSSSCG00000062054	16397959	16403595	-	lncRNA			16403595	-181910	none	other
Interval_143573	17	25490759	25490909	+	151	0.587	0.283	0.044	0.032	0.023	0.032	1.606		ENSSSCG00000007082	25380318	25384456	+	protein_coding			25380318	110441	none	other
Interval_189726	3	74775428	74775578	+	151	0.587	0.338	0.013	0.031	0.012	0.019	1.4		ENSSSCG00000023908	74724291	74736764	-	protein_coding	ETAA1	ETAA1 activator of ATR kinase [Source:VGNC Symbol;Acc:VGNC:87799]	74736764	38664	none	other
Interval_66895	13	12028287	12028437	+	151	0.586	0.096	0.049	0.084	0.038	0.146	1.875		ENSSSCG00000054737	12097362	12101141	-	lncRNA			12101141	-72704	none	other
Interval_145266	17	35907769	35907919	+	151	0.586	0.119	0.076	0.091	0.032	0.095	1.897		ENSSSCG00000007247	35914246	35961522	+	protein_coding	KIF3B	kinesin family member 3B [Source:VGNC Symbol;Acc:VGNC:96392]	35914246	-6327	none	other
Interval_130641	16	3077487	3077637	+	151	0.586	0.187	0.04	0.032	0.064	0.092	1.817		ENSSSCG00000062918	3087200	3092266	-	lncRNA			3092266	-14629	none	other
Interval_247963	6	105307872	105308022	+	151	0.586	0.071	0.068	0.058	0.139	0.079	1.908		ENSSSCG00000018323	105201146	105201334	-	snRNA	U2	U2 spliceosomal RNA [Source:RFAM;Acc:RF00004]	105201334	106538	none	other
Interval_2247	1	12423302	12423452	+	151	0.586	0.171	0.092	0.054	0.02	0.078	1.83		ENSSSCG00000043123	12397660	12404024	+	lncRNA			12397660	25642	none	other
Interval_273773	7	119082442	119082592	+	151	0.586	0.13	0.109	0.067	0.038	0.069	1.891		ENSSSCG00000051559	119431697	119432479	-	protein_coding			119432479	-349887	none	other
Interval_169225	2	83273826	83273976	+	151	0.586	0.14	0.15	0.036	0.02	0.069	1.81		ENSSSCG00000051679	83371471	83378366	-	lncRNA			83378366	-104390	none	other
Interval_282656	8	70106387	70106537	+	151	0.586	0.215	0.031	0.082	0.025	0.061	1.761		ENSSSCG00000061605	70146146	70147963	+	protein_coding			70146146	-39609	none	other
Interval_104748	14	85414364	85414514	+	151	0.586	0.207	0.071	0.04	0.04	0.056	1.797		ENSSSCG00000024634	85404074	85421467	+	protein_coding	GPR15LG	G protein-coupled receptor 15 ligand [Source:NCBI gene (formerly Entrezgene);Acc:100511838]	85404074	10290	intron	intron
Interval_64774	12	58028775	58028925	+	151	0.586	0.161	0.064	0.054	0.089	0.046	1.872		ENSSSCG00000018023	58011817	58109185	+	protein_coding	COX10	cytochrome c oxidase assembly factor heme A:farnesyltransferase COX10 [Source:NCBI gene (formerly Entrezgene);Acc:100521863]	58011817	16958	intron	intron
Interval_11692	1	87067773	87067923	+	151	0.586	0.155	0.044	0.096	0.076	0.043	1.869		ENSSSCG00000059547	87068073	87071946	+	lncRNA			87068073	-150	none	<=1kb
Interval_151451	18	9841886	9842036	+	151	0.586	0.162	0.088	0.104	0.016	0.043	1.819		ENSSSCG00000026733	9861792	10135065	+	protein_coding	HIPK2	homeodomain interacting protein kinase 2 [Source:VGNC Symbol;Acc:VGNC:88888]	9861792	-19756	none	other
Interval_75277	13	68670366	68670516	+	151	0.586	0.089	0.065	0.144	0.075	0.042	1.892		ENSSSCG00000036936	68677780	68677913	+	snoRNA			68677780	-7264	none	other
Interval_245587	6	90489328	90489478	+	151	0.586	0.184	0.059	0.094	0.036	0.042	1.826		ENSSSCG00000003623	90440734	90483003	+	protein_coding	C1orf94	chromosome 6 C1orf94 homolog [Source:VGNC Symbol;Acc:VGNC:86066]	90440734	48594	none	other
Interval_247953	6	105059333	105059483	+	151	0.586	0.212	0.055	0.026	0.079	0.041	1.773		ENSSSCG00000018323	105201146	105201334	-	snRNA	U2	U2 spliceosomal RNA [Source:RFAM;Acc:RF00004]	105201334	-141851	none	other
Interval_125064	15	105655857	105656007	+	151	0.586	0.252	0.053	0.037	0.031	0.041	1.696		ENSSSCG00000059844	105650440	105657132	+	lncRNA			105650440	5417	exon	exon1
Interval_81709	13	121988422	121988572	+	151	0.586	0.115	0.065	0.15	0.044	0.039	1.86		ENSSSCG00000024689	121988806	121994463	+	protein_coding		5-hydroxytryptamine receptor 3C [Source:HGNC Symbol;Acc:HGNC:24003]	121988806	-234	none	<=1kb
Interval_279851	8	40513274	40513424	+	151	0.586	0.258	0.041	0.02	0.084	0.009	1.623		ENSSSCG00000056168	40410399	40413270	+	lncRNA			40410399	102875	none	other
Interval_311938	AEMK02000361.1	1383745	1383895	+	151	0.585	0.172	0.062	0	0.031	0.15	1.706		ENSSSCG00000042378	1459768	1507620	-	lncRNA			1507620	-123725	none	other
Interval_134219	16	36532395	36532545	+	151	0.585	0.066	0.119	0.072	0.025	0.133	1.87		ENSSSCG00000016923	36470503	36471739	-	protein_coding	ACTBL2	actin beta like 2 [Source:VGNC Symbol;Acc:VGNC:85039]	36471739	60656	none	other
Interval_311092	AEMK02000175.1	199111	199261	+	151	0.585	0.21	0.047	0.025	0.031	0.104	1.757		ENSSSCG00000038291	236197	237123	+	protein_coding			236197	-36936	none	other
Interval_173914	2	122165359	122165509	+	151	0.585	0.109	0.084	0.05	0.081	0.09	1.927		ENSSSCG00000053234	122131292	122135670	+	lncRNA			122131292	34067	none	other
Interval_58640	12	17897109	17897259	+	151	0.585	0.2	0.036	0.038	0.058	0.083	1.805		ENSSSCG00000017577	17864029	17963155	+	protein_coding			17864029	33080	intron	intron
Interval_216097	4	127913158	127913308	+	151	0.585	0.198	0.052	0.079	0.007	0.08	1.766		ENSSSCG00000046581	127984440	127990018	-	lncRNA			127990018	-76710	none	other
Interval_276373	8	13072005	13072155	+	151	0.585	0.073	0.138	0.093	0.033	0.078	1.89		ENSSSCG00000057443	13094188	13099046	+	lncRNA			13094188	-22033	none	other
Interval_150475	18	3816642	3816792	+	151	0.585	0.147	0.148	0.014	0.035	0.071	1.793		ENSSSCG00000016423	3148483	4054118	-	protein_coding	DPP6	dipeptidyl peptidase like 6 [Source:VGNC Symbol;Acc:VGNC:87421]	4054118	-237326	intron	intron1
Interval_103187	14	75063315	75063465	+	151	0.585	0.118	0.113	0.067	0.049	0.069	1.911		ENSSSCG00000061761	75082740	75093074	+	protein_coding	ANAPC16	anaphase promoting complex subunit 16 [Source:NCBI gene (formerly Entrezgene);Acc:100155019]	75082740	-19275	none	other
Interval_131160	16	6282681	6282831	+	151	0.585	0.208	0.094	0.024	0.026	0.062	1.76		ENSSSCG00000021807	6339526	6339626	-	snRNA	U6	U6 spliceosomal RNA [Source:RFAM;Acc:RF00026]	6339626	-56795	none	other
Interval_131285	16	7864691	7864841	+	151	0.585	0.104	0.131	0.064	0.061	0.055	1.904		ENSSSCG00000043590	7658117	7660822	-	protein_coding			7660822	203869	none	other
Interval_72885	13	51012066	51012216	+	151	0.585	0.157	0.026	0.151	0.031	0.05	1.793		ENSSSCG00000011511	50597414	50980016	-	protein_coding	FRMD4B	FERM domain containing 4B [Source:VGNC Symbol;Acc:VGNC:88237]	50980016	32050	none	other
Interval_289296	8	125360149	125360299	+	151	0.585	0.225	0.078	0.048	0.026	0.038	1.751		ENSSSCG00000009194	125375867	125405955	+	protein_coding	HPGDS	hematopoietic prostaglandin D synthase [Source:VGNC Symbol;Acc:VGNC:88962]	125375867	-15568	none	other
Interval_225775	5	66305532	66305682	+	151	0.585	0.271	0.041	0.023	0.061	0.019	1.629		ENSSSCG00000041705	66318533	66321036	-	lncRNA			66321036	-15354	none	other
Interval_273732	7	118414282	118414432	+	151	0.585	0.248	0.02	0.091	0.045	0.011	1.653		ENSSSCG00000056122	118033005	118034150	+	lncRNA			118033005	381277	none	other
Interval_127796	15	125839268	125839418	+	151	0.584	0.191	0.034	0.041	0.033	0.117	1.789		ENSSSCG00000016233	125748394	125816215	-	protein_coding	SERPINE2	serpin family E member 2 [Source:NCBI gene (formerly Entrezgene);Acc:397542]	125816215	23053	none	other
Interval_76800	13	78902170	78902320	+	151	0.584	0.064	0.077	0.118	0.059	0.098	1.924		ENSSSCG00000027467	78861024	78916229	-	protein_coding	DZIP1L	DAZ interacting zinc finger protein 1 like [Source:VGNC Symbol;Acc:VGNC:87511]	78916229	-13909	intron	intron1
Interval_84886	13	143059884	143060034	+	151	0.584	0.191	0.073	0.035	0.026	0.092	1.804		ENSSSCG00000055528	143053816	143056903	+	lncRNA			143053816	6068	none	other
Interval_153894	18	24753768	24753918	+	151	0.584	0.164	0.042	0.048	0.072	0.09	1.868		ENSSSCG00000016611	24372544	24867482	+	protein_coding	CADPS2	calcium dependent secretion activator 2 [Source:VGNC Symbol;Acc:VGNC:86137]	24372544	381224	intron	intron
Interval_116869	15	37431287	37431437	+	151	0.584	0.144	0.077	0.043	0.082	0.069	1.9		ENSSSCG00000054983	37426799	37431924	+	lncRNA			37426799	4488	exon	exon1
Interval_143242	17	22534635	22534785	+	151	0.584	0.194	0.061	0.059	0.033	0.069	1.828		ENSSSCG00000007076	22480340	22511180	+	protein_coding	NDUFAF5	NADH:ubiquinone oxidoreductase complex assembly factor 5 [Source:VGNC Symbol;Acc:VGNC:95698]	22480340	54295	none	other
Interval_204056	4	37708677	37708827	+	151	0.584	0.141	0.092	0.063	0.054	0.066	1.906		ENSSSCG00000006071	37090936	37820419	-	protein_coding	VPS13B	vacuolar protein sorting 13 homolog B [Source:VGNC Symbol;Acc:VGNC:94839]	37820419	-111592	intron	intron
Interval_1266	1	7125719	7125869	+	151	0.584	0.082	0.192	0.046	0.034	0.063	1.827		ENSSSCG00000004038	7061192	7110555	+	protein_coding	PLG	plasminogen [Source:NCBI gene (formerly Entrezgene);Acc:733660]	7061192	64527	none	other
Interval_13481	1	104544170	104544320	+	151	0.584	0.145	0.169	0.023	0.019	0.06	1.769		ENSSSCG00000004534	104424001	104474489	-	protein_coding	CCDC68	coiled-coil domain containing 68 [Source:VGNC Symbol;Acc:VGNC:86308]	104474489	69681	none	other
Interval_84827	13	142744567	142744717	+	151	0.584	0.145	0.154	0.019	0.042	0.055	1.805		ENSSSCG00000053445	142738108	142744362	+	lncRNA			142738108	6459	none	other
Interval_150172	18	2007902	2008052	+	151	0.584	0.202	0.067	0.067	0.025	0.055	1.805		ENSSSCG00000016414	1958258	1969225	-	protein_coding		ring finger protein 32 [Source:VGNC Symbol;Acc:VGNC:92388]	1969225	38677	none	other
Interval_105567	14	91267076	91267226	+	151	0.584	0.155	0.047	0.096	0.067	0.052	1.883		ENSSSCG00000062809	91252265	91257624	-	lncRNA			91257624	9452	none	other
Interval_185944	3	46158803	46158953	+	151	0.584	0.2	0.102	0.022	0.043	0.048	1.783		ENSSSCG00000008113	46137509	46169807	+	protein_coding	MRPS5	mitochondrial ribosomal protein S5 [Source:VGNC Symbol;Acc:VGNC:90398]	46137509	21294	exon	exon
Interval_82103	13	124305882	124306032	+	151	0.584	0.2	0.042	0.047	0.087	0.04	1.808		ENSSSCG00000049066	124290509	124311276	-	lncRNA			124311276	-5244	exon	exon
Interval_190790	3	83591189	83591339	+	151	0.584	0.201	0.023	0.07	0.082	0.04	1.794		ENSSSCG00000056726	83568905	83575776	+	lncRNA			83568905	22284	none	other
Interval_79765	13	106349754	106349904	+	151	0.584	0.262	0.054	0.038	0.027	0.035	1.677		ENSSSCG00000011738	106348219	106492808	-	protein_coding	WDR49	WD repeat domain 49 [Source:VGNC Symbol;Acc:VGNC:94926]	106492808	-142904	intron	intron
Interval_110512	14	130439259	130439409	+	151	0.584	0.285	0.056	0.021	0.02	0.034	1.596		ENSSSCG00000010691	130276639	130424627	+	protein_coding	PLPP4	phospholipid phosphatase 4 [Source:VGNC Symbol;Acc:VGNC:91571]	130276639	162620	none	other
Interval_310758	9	136928244	136928394	+	151	0.584	0.159	0.088	0.041	0.111	0.017	1.823		ENSSSCG00000015632	136893356	137056101	-	protein_coding			137056101	-127707	intron	intron
Interval_280962	8	51803399	51803549	+	151	0.583	0.173	0.049	0.03	0.045	0.12	1.824		ENSSSCG00000062049	51710933	51716102	+	lncRNA			51710933	92466	none	other
Interval_114858	15	20901493	20901643	+	151	0.583	0.147	0.077	0.065	0.021	0.108	1.864		ENSSSCG00000040343	20834470	20836593	-	protein_coding			20836593	64900	none	other
Interval_299516	9	54475152	54475302	+	151	0.583	0.102	0.144	0.047	0.023	0.1	1.86		ENSSSCG00000053227	54742548	54749236	+	lncRNA			54742548	-267246	none	other
Interval_286600	8	103829893	103830043	+	151	0.583	0.127	0.05	0.124	0.023	0.093	1.865		ENSSSCG00000009102	103849803	103850387	-	protein_coding			103850387	-20344	none	other
Interval_141879	17	12800140	12800290	+	151	0.583	0.161	0.091	0.035	0.038	0.091	1.858		ENSSSCG00000007034	12758536	13264174	+	protein_coding	PSD3	pleckstrin and Sec7 domain containing 3 [Source:VGNC Symbol;Acc:VGNC:107166]	12758536	41604	intron	intron1
Interval_204546	4	41491695	41491845	+	151	0.583	0.217	0.085	0.009	0.015	0.09	1.703		ENSSSCG00000052200	41492136	41495929	-	lncRNA			41495929	-4084	none	other
Interval_196104	3	119348518	119348668	+	151	0.583	0.194	0.022	0.062	0.052	0.087	1.809		ENSSSCG00000056625	119348273	119351795	+	lncRNA			119348273	245	exon	<=1kb
Interval_199623	4	7315705	7315855	+	151	0.583	0.158	0.074	0.051	0.047	0.087	1.885		ENSSSCG00000058460	7373873	7378439	-	lncRNA			7378439	-62584	none	other
Interval_56917	12	7833548	7833698	+	151	0.583	0.137	0.047	0.071	0.078	0.084	1.913		ENSSSCG00000017249	7783431	7789488	-	protein_coding	SSTR2	somatostatin receptor 2 [Source:VGNC Symbol;Acc:VGNC:99086]	7789488	44060	none	other
Interval_146911	17	46439795	46439945	+	151	0.583	0.084	0.129	0.024	0.098	0.082	1.888		ENSSSCG00000022202	46433025	46577072	+	protein_coding	TOX2	TOX high mobility group box family member 2 [Source:VGNC Symbol;Acc:VGNC:95734]	46433025	6770	intron	intron1
Interval_266697	7	67640135	67640285	+	151	0.583	0.113	0.064	0.084	0.075	0.082	1.938		ENSSSCG00000001966	67494941	67594197	-	protein_coding	ARHGAP5	Rho GTPase activating protein 5 [Source:VGNC Symbol;Acc:VGNC:85480]	67594197	45938	none	other
Interval_287965	8	115787983	115788133	+	151	0.583	0.215	0.038	0.069	0.017	0.078	1.763		ENSSSCG00000038801	115779840	115861137	-	protein_coding	NPNT	nephronectin [Source:VGNC Symbol;Acc:VGNC:90855]	115861137	-73004	intron	intron
Interval_251334	6	136513207	136513357	+	151	0.583	0.203	0.045	0.072	0.025	0.072	1.799		ENSSSCG00000058761	136505977	136512378	+	lncRNA			136505977	7230	none	other
Interval_231380	5	103552730	103552880	+	151	0.583	0.148	0.122	0.045	0.03	0.071	1.857		ENSSSCG00000059091	103559176	103566397	-	lncRNA			103566397	-13517	none	other
Interval_189094	3	70624972	70625122	+	151	0.583	0.227	0.078	0.042	0.007	0.063	1.722		ENSSSCG00000008311	70572197	70593408	+	protein_coding	CYP26B1	cytochrome P450 family 26 subfamily B member 1 [Source:VGNC Symbol;Acc:VGNC:103374]	70572197	52775	none	other
Interval_247563	6	102282770	102282920	+	151	0.583	0.154	0.119	0.06	0.028	0.057	1.856		ENSSSCG00000060963	102175157	102180012	+	lncRNA			102175157	107613	none	other
Interval_147057	17	47262740	47262890	+	151	0.583	0.234	0.075	0.032	0.026	0.049	1.735		ENSSSCG00000051506	47286207	47288639	+	protein_coding			47286207	-23317	none	other
Interval_94572	14	20193783	20193933	+	151	0.583	0.195	0.063	0.096	0.041	0.022	1.798		ENSSSCG00000009714	20144659	20332245	+	protein_coding	NEK1	NIMA related kinase 1 [Source:VGNC Symbol;Acc:VGNC:98150]	20144659	49124	intron	intron
Interval_237731	6	42190090	42190240	+	151	0.583	0.161	0.056	0.1	0.08	0.021	1.851		ENSSSCG00000055222	41968730	42274130	-	lncRNA			42274130	-83890	intron	intron
Interval_127853	15	126324213	126324363	+	151	0.583	0.358	0	0.029	0.011	0.019	1.314		ENSSSCG00000049333	126287396	126338632	+	lncRNA			126287396	36817	intron	intron
Interval_212832	4	105296941	105297091	+	151	0.582	0.115	0.075	0.078	0.027	0.124	1.895		ENSSSCG00000032417	105256749	105307837	+	protein_coding	NGF	nerve growth factor [Source:VGNC Symbol;Acc:VGNC:98826]	105256749	40192	intron	intron1
Interval_138796	16	66866804	66866954	+	151	0.582	0.095	0.106	0.034	0.074	0.108	1.913		ENSSSCG00000041811	66880981	66883598	+	protein_coding			66880981	-14027	none	other
Interval_94729	14	21046486	21046636	+	151	0.582	0.228	0.016	0.041	0.03	0.103	1.716		ENSSSCG00000029331	20678452	21020125	-	protein_coding	PALLD	palladin, cytoskeletal associated protein [Source:VGNC Symbol;Acc:VGNC:111122]	21020125	26361	none	other
Interval_302810	9	77220192	77220342	+	151	0.582	0.174	0.051	0.049	0.056	0.089	1.867		ENSSSCG00000023592	77197536	77206523	+	protein_coding	TAC1	tachykinin 1 [Source:VGNC Symbol;Acc:VGNC:93697]	77197536	22656	none	other
Interval_23743	1	186212377	186212527	+	151	0.582	0.176	0.069	0.038	0.046	0.089	1.856		ENSSSCG00000057896	186223864	186226547	-	lncRNA			186226547	-14020	none	other
Interval_227619	5	77710880	77711030	+	151	0.582	0.115	0.032	0.055	0.133	0.084	1.887		ENSSSCG00000000810	77642195	77645753	-	protein_coding	AMIGO2	adhesion molecule with Ig like domain 2 [Source:VGNC Symbol;Acc:VGNC:85281]	77645753	65127	none	other
Interval_73771	13	57536042	57536192	+	151	0.582	0.101	0.112	0.069	0.06	0.076	1.933		ENSSSCG00000055633	57710022	57715403	-	lncRNA			57715403	-179211	none	other
Interval_153835	18	24186966	24187116	+	151	0.582	0.172	0.083	0.051	0.046	0.066	1.87		ENSSSCG00000035710	24059332	24060184	-	protein_coding			24060184	126782	none	other
Interval_22467	1	174407744	174407894	+	151	0.582	0.115	0.115	0.064	0.06	0.064	1.923		ENSSSCG00000063113	174425459	174431337	+	lncRNA			174425459	-17565	none	other
Interval_217420	5	5172624	5172774	+	151	0.582	0.17	0.1	0.055	0.031	0.062	1.855		ENSSSCG00000000026	5131252	5156894	+	protein_coding	SULT4A1	sulfotransferase family 4A member 1 [Source:VGNC Symbol;Acc:VGNC:93615]	5131252	41372	none	other
Interval_9570	1	70888298	70888448	+	151	0.582	0.23	0.084	0.009	0.034	0.061	1.717		ENSSSCG00000004364	70993342	71105012	-	protein_coding	HACE1	HECT domain and ankyrin repeat containing E3 ubiquitin protein ligase 1 [Source:VGNC Symbol;Acc:VGNC:88769]	71105012	-216564	none	other
Interval_69106	13	27506079	27506229	+	151	0.582	0.221	0.037	0.072	0.038	0.05	1.782		ENSSSCG00000055617	27455560	27458693	-	lncRNA			27458693	47386	none	other
Interval_148704	17	56763257	56763407	+	151	0.582	0.273	0.089	0.034	0.007	0.015	1.583		ENSSSCG00000061666	56842997	56849697	+	lncRNA			56842997	-79590	none	other
Interval_104688	14	84485790	84485940	+	151	0.581	0.154	0.091	0.024	0.027	0.123	1.827		ENSSSCG00000059886	84417573	84422250	+	lncRNA			84417573	68217	none	other
Interval_138415	16	64436363	64436513	+	151	0.581	0.157	0.134	0.011	0	0.116	1.697		ENSSSCG00000017046	64359001	64752210	+	protein_coding	EBF1	EBF transcription factor 1 [Source:VGNC Symbol;Acc:VGNC:87525]	64359001	77362	intron	intron
Interval_156460	18	43824219	43824369	+	151	0.581	0.091	0.126	0.021	0.068	0.112	1.884		ENSSSCG00000054654	43745638	43748216	+	lncRNA			43745638	78581	none	other
Interval_196581	3	122407125	122407275	+	151	0.581	0.1	0.1	0.079	0.039	0.101	1.925		ENSSSCG00000058304	122357454	122360682	+	lncRNA			122357454	49671	none	other
Interval_64302	12	54480807	54480957	+	151	0.581	0.116	0.05	0.099	0.054	0.099	1.921		ENSSSCG00000034964	54296995	54544646	-	protein_coding	STX8	syntaxin 8 [Source:HGNC Symbol;Acc:HGNC:11443]	54544646	-63689	intron	intron
Interval_7948	1	53845222	53845372	+	151	0.581	0.153	0.107	0.019	0.049	0.091	1.851		ENSSSCG00000031194	53866570	53866954	+	protein_coding			53866570	-21198	none	other
Interval_64766	12	57984951	57985101	+	151	0.581	0.126	0.122	0.051	0.031	0.088	1.887		ENSSSCG00000056014	57977274	57984458	+	lncRNA			57977274	7677	none	other
Interval_161115	2	16928518	16928668	+	151	0.581	0.192	0.085	0.049	0.011	0.083	1.796		ENSSSCG00000013273	16772262	16789027	+	protein_coding	CHST1	carbohydrate sulfotransferase 1 [Source:VGNC Symbol;Acc:VGNC:86673]	16772262	156256	none	other
Interval_20061	1	155096656	155096806	+	151	0.581	0.151	0.046	0.036	0.106	0.081	1.881		ENSSSCG00000061862	154994004	155000124	+	lncRNA			154994004	102652	none	other
Interval_291789	9	5205798	5205948	+	151	0.581	0.221	0.083	0.028	0.014	0.073	1.742		ENSSSCG00000053634	5210507	5211472	+	protein_coding	OR51G1	olfactory receptor family 51 subfamily G member 1 [Source:HGNC Symbol;Acc:HGNC:14738]	5210507	-4559	none	other
Interval_96586	14	32961106	32961256	+	151	0.581	0.239	0.071	0.026	0.014	0.07	1.708		ENSSSCG00000052272	32916798	32926224	-	lncRNA			32926224	34882	none	other
Interval_195441	3	114644513	114644663	+	151	0.581	0.116	0.095	0.063	0.077	0.068	1.939		ENSSSCG00000008589	114636283	114652991	+	protein_coding	WDCP	WD repeat and coiled coil containing [Source:VGNC Symbol;Acc:VGNC:94901]	114636283	8230	intron	intron
Interval_156576	18	44422533	44422683	+	151	0.581	0.193	0.037	0.037	0.084	0.067	1.829		ENSSSCG00000048246	44450794	44453615	+	lncRNA			44450794	-28111	none	other
Interval_94518	14	19936126	19936276	+	151	0.581	0.115	0.054	0.137	0.047	0.065	1.9		ENSSSCG00000060834	19936667	19938967	+	lncRNA			19936667	-391	none	<=1kb
Interval_176610	2	140719513	140719663	+	151	0.581	0.114	0.028	0.083	0.135	0.059	1.887		ENSSSCG00000014339	140682371	140871334	+	protein_coding	CTNNA1	catenin alpha 1 [Source:VGNC Symbol;Acc:VGNC:87063]	140682371	37142	intron	intron
Interval_191064	3	86160030	86160180	+	151	0.581	0.243	0.038	0.053	0.028	0.056	1.734		ENSSSCG00000054745	86145951	86150746	-	lncRNA			86150746	9284	none	other
Interval_302044	9	71715958	71716108	+	151	0.581	0.248	0.072	0.024	0.021	0.056	1.701		ENSSSCG00000056483	71730655	71733759	+	lncRNA			71730655	-14547	none	other
Interval_242920	6	75920918	75921068	+	151	0.581	0.146	0.064	0.098	0.061	0.05	1.905		ENSSSCG00000003482	75874229	75909509	+	protein_coding	PADI3	peptidyl arginine deiminase 3 [Source:VGNC Symbol;Acc:VGNC:91147]	75874229	46689	none	other
Interval_188250	3	62867571	62867721	+	151	0.58	0.073	0.055	0.122	0.081	0.088	1.936		ENSSSCG00000060958	62928536	62932445	-	lncRNA			62932445	-64724	none	other
Interval_284082	8	79083496	79083646	+	151	0.58	0.167	0.123	0.051	0.005	0.074	1.795		ENSSSCG00000040704	79015880	79017088	-	protein_coding			79017088	66408	none	other
Interval_176213	2	138344386	138344536	+	151	0.58	0.091	0.059	0.126	0.083	0.061	1.933		ENSSSCG00000040031	138352232	138353842	-	protein_coding	SMIM32	small integral membrane protein 32 [Source:HGNC Symbol;Acc:HGNC:53640]	138353842	-9306	none	other
Interval_295419	9	27390853	27391003	+	151	0.58	0.201	0.067	0.058	0.037	0.057	1.834		ENSSSCG00000061811	27440045	27444695	+	lncRNA			27440045	-49042	none	other
Interval_148211	17	52918114	52918264	+	151	0.58	0.185	0.057	0.06	0.068	0.05	1.865		ENSSSCG00000057076	52929465	52934833	-	lncRNA			52934833	-16569	none	other
Interval_83536	13	134212142	134212292	+	151	0.58	0.073	0.102	0.137	0.059	0.049	1.915		ENSSSCG00000011850	134192534	134248036	+	protein_coding			134192534	19608	intron	intron1
Interval_271991	7	106541533	106541683	+	151	0.58	0.151	0.081	0.11	0.041	0.037	1.876		ENSSSCG00000056404	105914433	105919671	+	lncRNA			105914433	627100	none	other
Interval_216554	5	174928	175078	+	151	0.58	0.333	0.016	0.021	0.019	0.03	1.461		ENSSSCG00000000963	181056	200832	+	protein_coding	SYCE3	synaptonemal complex central element protein 3 [Source:VGNC Symbol;Acc:VGNC:93652]	181056	-5978	none	other
Interval_205930	4	58029784	58029934	+	151	0.58	0.175	0.068	0.111	0.048	0.018	1.826		ENSSSCG00000006163	57872116	57977574	-	protein_coding	PKIA	cAMP-dependent protein kinase inhibitor alpha [Source:NCBI gene (formerly Entrezgene);Acc:397408]	57977574	52210	none	other
Interval_260888	7	29526792	29526942	+	151	0.579	0.138	0.126	0.016	0.022	0.119	1.809		ENSSSCG00000001500	29415089	29609036	+	protein_coding	COL21A1	collagen type XXI alpha 1 chain [Source:HGNC Symbol;Acc:HGNC:17025]	29415089	111703	intron	intron
Interval_263351	7	44874999	44875149	+	151	0.579	0.1	0.087	0.115	0.029	0.09	1.915		ENSSSCG00000058365	44794761	44798845	-	lncRNA			44798845	76154	none	other
Interval_29474	1	234983327	234983477	+	151	0.579	0.215	0.032	0.088	0.012	0.073	1.756		ENSSSCG00000058160	234972420	234977888	+	lncRNA			234972420	10907	none	other
Interval_304200	9	90236296	90236446	+	151	0.579	0.261	0.026	0.053	0.013	0.068	1.667		ENSSSCG00000061457	90256342	90258250	+	lncRNA			90256342	-19896	none	other
Interval_4672	1	28005535	28005685	+	151	0.579	0.273	0.033	0.021	0.04	0.054	1.663		ENSSSCG00000004164	27908824	28015101	+	protein_coding	MTFR2	mitochondrial fission regulator 2 [Source:VGNC Symbol;Acc:VGNC:90449]	27908824	96711	intron	intron
Interval_37719	10	16823479	16823629	+	151	0.579	0.29	0.038	0.019	0.021	0.054	1.604		ENSSSCG00000054400	16899179	16902777	+	lncRNA			16899179	-75550	none	other
Interval_163098	2	31272085	31272235	+	151	0.579	0.201	0.03	0.09	0.052	0.048	1.818		ENSSSCG00000060559	31289788	31295921	-	lncRNA			31295921	-23686	none	other
Interval_271062	7	99567039	99567189	+	151	0.579	0.239	0.066	0.053	0.033	0.03	1.748		ENSSSCG00000002388	99514168	99699011	+	protein_coding	ESRRB	estrogen related receptor beta [Source:VGNC Symbol;Acc:VGNC:87794]	99514168	52871	intron	intron1
Interval_96461	14	32292822	32292972	+	151	0.579	0.287	0.034	0.046	0.027	0.027	1.625		ENSSSCG00000009831	32311188	32587203	+	protein_coding	CUX2	cut like homeobox 2 [Source:VGNC Symbol;Acc:VGNC:87094]	32311188	-18216	none	other
Interval_265055	7	56298200	56298350	+	151	0.579	0.212	0.057	0.05	0.075	0.026	1.801		ENSSSCG00000052301	56167959	56311270	-	protein_coding	NRG4	neuregulin 4 [Source:HGNC Symbol;Acc:HGNC:29862]	56311270	-12920	intron	intron
Interval_237268	6	38289977	38290127	+	151	0.579	0.159	0.193	0.025	0.031	0.013	1.705		ENSSSCG00000026738	38252010	38252116	+	snRNA	U6	U6 spliceosomal RNA [Source:RFAM;Acc:RF00026]	38252010	37967	none	other
Interval_275629	8	8637415	8637565	+	151	0.578	0.156	0.062	0.065	0.023	0.115	1.866		ENSSSCG00000039778	8251512	8254056	+	protein_coding			8251512	385903	none	other
Interval_58422	12	16649898	16650048	+	151	0.578	0.253	0.047	0	0.018	0.105	1.611		ENSSSCG00000049121	16596550	16674982	-	protein_coding	EFCAB13	EF-hand calcium binding domain 13 [Source:HGNC Symbol;Acc:HGNC:26864]	16674982	-24934	intron	intron
Interval_44330	10	63281098	63281248	+	151	0.578	0.148	0.038	0.11	0.04	0.087	1.886		ENSSSCG00000011125	63367663	63388859	-	protein_coding	GATA3	GATA binding protein 3 [Source:VGNC Symbol;Acc:VGNC:96315]	63388859	-107611	none	other
Interval_7845	1	52913915	52914065	+	151	0.578	0.124	0.072	0.105	0.045	0.076	1.928		ENSSSCG00000053554	52944189	52945359	-	protein_coding			52945359	-31294	none	other
Interval_252691	6	147238267	147238417	+	151	0.578	0.19	0.057	0.017	0.086	0.071	1.824		ENSSSCG00000040337	147177031	147257814	-	protein_coding		adenylate kinase 4 [Source:VGNC Symbol;Acc:VGNC:85209]	147257814	-19397	intron	intron1
Interval_170963	2	96530110	96530260	+	151	0.578	0.135	0.072	0.094	0.057	0.063	1.929		ENSSSCG00000052751	96504635	96511170	+	lncRNA			96504635	25475	none	other
Interval_212423	4	103069181	103069331	+	151	0.578	0.254	0.035	0.039	0.038	0.055	1.723		ENSSSCG00000052385	103081589	103086005	+	lncRNA			103081589	-12258	none	other
Interval_257298	7	4950651	4950801	+	151	0.578	0.159	0.083	0.072	0.061	0.047	1.904		ENSSSCG00000046358	4919351	4936036	+	protein_coding	SNRNP48	small nuclear ribonucleoprotein U11/U12 subunit 48 [Source:HGNC Symbol;Acc:HGNC:21368]	4919351	31300	none	other
Interval_212549	4	103797117	103797267	+	151	0.578	0.292	0.013	0.025	0.049	0.044	1.599		ENSSSCG00000006735	103745181	103793138	-	protein_coding	PTGFRN	prostaglandin F2 receptor inhibitor [Source:VGNC Symbol;Acc:VGNC:91955]	103793138	3979	none	other
Interval_303641	9	84767887	84768037	+	151	0.577	0.096	0.045	0.082	0.046	0.154	1.899		ENSSSCG00000015356	84551889	84894843	-	protein_coding	AGMO	alkylglycerol monooxygenase [Source:VGNC Symbol;Acc:VGNC:85182]	84894843	-126806	intron	intron
Interval_23350	1	183242571	183242721	+	151	0.577	0.077	0.093	0.095	0.059	0.1	1.954		ENSSSCG00000005045	183416146	183422637	-	protein_coding	BMP4	bone morphotic protein 4 [Source:VGNC Symbol;Acc:VGNC:85843]	183422637	-179916	none	other
Interval_70082	13	33421008	33421158	+	151	0.577	0.124	0.12	0.056	0.025	0.098	1.892		ENSSSCG00000011416	33152428	33657131	+	protein_coding	DOCK3	dedicator of cytokinesis 3 [Source:VGNC Symbol;Acc:VGNC:87393]	33152428	268580	intron	intron1
Interval_248954	6	112337528	112337678	+	151	0.577	0.141	0.095	0.043	0.052	0.092	1.912		ENSSSCG00000003722	112396721	112628432	-	protein_coding	CDH2	cadherin 2 [Source:VGNC Symbol;Acc:VGNC:86483]	112628432	-290754	none	other
Interval_101590	14	62763485	62763635	+	151	0.577	0.087	0.109	0.101	0.079	0.047	1.945		ENSSSCG00000010209	62565138	62925849	-	protein_coding	FAM13C	family with sequence similarity 13 member C [Source:VGNC Symbol;Acc:VGNC:87907]	62925849	-162214	intron	intron
Interval_102421	14	69574683	69574833	+	151	0.577	0.198	0.063	0.064	0.062	0.036	1.848		ENSSSCG00000010232	70172746	70180777	+	protein_coding	LRRTM3	leucine rich repeat transmembrane neuronal 3 [Source:VGNC Symbol;Acc:VGNC:107409]	70172746	-597913	none	other
Interval_40498	10	38791527	38791677	+	151	0.577	0.325	0.028	0.025	0.01	0.035	1.499		ENSSSCG00000036693	38797315	38818047	-	protein_coding	ZNF658	zinc finger protein 658 [Source:HGNC Symbol;Acc:HGNC:25226]	38818047	-26370	none	other
Interval_191732	3	90948722	90948872	+	151	0.576	0.114	0.071	0.083	0.031	0.124	1.916		ENSSSCG00000055797	91260485	91267121	-	lncRNA			91267121	-318249	none	other
Interval_276889	8	17059638	17059788	+	151	0.576	0.111	0.083	0.06	0.049	0.121	1.934		ENSSSCG00000054416	17139097	17143816	-	lncRNA			17143816	-84028	none	other
Interval_188126	3	60410362	60410512	+	151	0.576	0.123	0.062	0.081	0.059	0.1	1.943		ENSSSCG00000019380	60453497	60453684	-	snRNA	U2	U2 spliceosomal RNA [Source:RFAM;Acc:RF00004]	60453684	-43172	none	other
Interval_262884	7	40379732	40379882	+	151	0.576	0.164	0.131	0.019	0.028	0.082	1.819		ENSSSCG00000001709	39751927	40161103	-	protein_coding	SUPT3H	SPT3 homolog, SAGA and STAGA complex component [Source:VGNC Symbol;Acc:VGNC:93623]	40161103	218629	none	other
Interval_269328	7	89726923	89727073	+	151	0.576	0.109	0.083	0.092	0.058	0.081	1.955		ENSSSCG00000052018	89725443	89728992	+	lncRNA			89725443	1480	exon	1-2kb
Interval_17672	1	137284873	137285023	+	151	0.576	0.212	0.045	0.038	0.055	0.073	1.821		ENSSSCG00000027232	137199074	137297198	-	protein_coding			137297198	-12175	intron	intron1
Interval_275228	8	5345669	5345819	+	151	0.576	0.161	0.094	0.036	0.062	0.071	1.895		ENSSSCG00000035020	5056817	5418329	-	protein_coding	STK32B	serine/threonine kinase 32B [Source:VGNC Symbol;Acc:VGNC:93553]	5418329	-72510	intron	intron1
Interval_308478	9	122929959	122930109	+	151	0.576	0.201	0.055	0.055	0.042	0.07	1.846		ENSSSCG00000053582	122959741	122964761	+	lncRNA			122959741	-29632	none	other
Interval_254243	6	157202255	157202405	+	151	0.576	0.146	0.07	0.059	0.084	0.065	1.932		ENSSSCG00000061737	157188441	157195035	+	lncRNA			157188441	13814	none	other
Interval_267053	7	70423140	70423290	+	151	0.576	0.184	0.011	0.144	0.02	0.065	1.75		ENSSSCG00000061488	70429193	70435539	-	lncRNA			70435539	-12249	none	other
Interval_84670	13	141572765	141572915	+	151	0.576	0.138	0.077	0.094	0.052	0.063	1.931		ENSSSCG00000058611	141407586	141412406	+	lncRNA			141407586	165179	none	other
Interval_141868	17	12733217	12733367	+	151	0.576	0.131	0.062	0.045	0.125	0.061	1.914		ENSSSCG00000057045	12719660	12723209	-	lncRNA			12723209	10008	none	other
Interval_272423	7	110836896	110837046	+	151	0.576	0.205	0.046	0.042	0.07	0.061	1.839		ENSSSCG00000020635	110847627	110847726	+	snRNA	U6	U6 spliceosomal RNA [Source:RFAM;Acc:RF00026]	110847627	-10581	none	other
Interval_257798	7	9277444	9277594	+	151	0.576	0.163	0.171	0.013	0.018	0.059	1.747		ENSSSCG00000001052	9105874	9666881	+	protein_coding	PHACTR1	phosphatase and actin regulator 1 [Source:VGNC Symbol;Acc:VGNC:91365]	9105874	171570	intron	intron
Interval_760	1	4413735	4413885	+	151	0.576	0.184	0.07	0.061	0.052	0.056	1.879		ENSSSCG00000061338	4723451	4728412	-	lncRNA			4728412	-314527	none	other
Interval_224245	5	55958674	55958824	+	151	0.576	0.207	0.032	0.084	0.046	0.055	1.823		ENSSSCG00000058053	55993431	55996679	-	lncRNA			55996679	-37855	none	other
Interval_243083	6	76873858	76874008	+	151	0.576	0.235	0.092	0.015	0.027	0.055	1.726		ENSSSCG00000054538	77000052	77005159	-	lncRNA			77005159	-131151	none	other
Interval_35274	1	272645498	272645648	+	151	0.576	0.176	0.052	0.065	0.078	0.054	1.89		ENSSSCG00000022250	272625712	272636346	+	protein_coding	SPACA9	sperm acrosome associated 9 [Source:VGNC Symbol;Acc:VGNC:93370]	272625712	19786	none	other
Interval_237658	6	41343045	41343195	+	151	0.576	0.201	0.129	0.027	0.012	0.053	1.751		ENSSSCG00000025214	41345470	41423700	-	protein_coding	TSHZ3	teashirt zinc finger homeobox 3 [Source:VGNC Symbol;Acc:VGNC:94493]	41423700	-80505	none	other
Interval_120132	15	64140968	64141118	+	151	0.576	0.205	0.023	0.087	0.059	0.051	1.817		ENSSSCG00000052199	64186018	64189442	-	lncRNA			64189442	-48324	none	other
Interval_117562	15	44548912	44549062	+	151	0.576	0.14	0.129	0.076	0.034	0.045	1.886		ENSSSCG00000050287	44591202	44593010	-	processed_pseudogene			44593010	-43948	none	other
Interval_222631	5	41332351	41332501	+	151	0.576	0.199	0.092	0.045	0.047	0.041	1.837		ENSSSCG00000045848	41267536	41272770	+	protein_coding			41267536	64815	none	other
Interval_9582	1	70927710	70927860	+	151	0.576	0.13	0.111	0.089	0.053	0.04	1.916		ENSSSCG00000004364	70993342	71105012	-	protein_coding	HACE1	HECT domain and ankyrin repeat containing E3 ubiquitin protein ligase 1 [Source:VGNC Symbol;Acc:VGNC:88769]	71105012	-177152	none	other
Interval_146495	17	43566851	43567001	+	151	0.576	0.347	0.012	0.027	0.014	0.024	1.419		ENSSSCG00000061524	43515957	43519225	-	lncRNA			43519225	47626	none	other
Interval_221392	5	29585873	29586023	+	151	0.576	0.175	0.161	0.056	0.009	0.023	1.741		ENSSSCG00000000469	29596334	29673875	+	protein_coding	LEMD3	LEM domain containing 3 [Source:NCBI gene (formerly Entrezgene);Acc:100511508]	29596334	-10311	none	other
Interval_236911	6	35635967	35636117	+	151	0.575	0.098	0.111	0.023	0.048	0.145	1.879		ENSSSCG00000040652	35515754	35519517	+	protein_coding	CBLN1	cerebellin 1 precursor [Source:NCBI gene (formerly Entrezgene);Acc:100127148]	35515754	120213	none	other
Interval_222348	5	36759600	36759750	+	151	0.575	0.109	0.121	0.057	0.025	0.113	1.9		ENSSSCG00000044578	36772838	36772953	+	snRNA	U4	U4 spliceosomal RNA [Source:RFAM;Acc:RF00015]	36772838	-13088	none	other
Interval_42919	10	54429336	54429486	+	151	0.575	0.09	0.08	0.072	0.071	0.111	1.961		ENSSSCG00000053011	54260300	54263660	+	lncRNA			54260300	169036	none	other
Interval_67285	13	15679241	15679391	+	151	0.575	0.131	0.126	0.048	0.016	0.105	1.865		ENSSSCG00000036381	14970324	16462743	+	protein_coding	RBMS3	RNA binding motif single stranded interacting protein 3 [Source:VGNC Symbol;Acc:VGNC:92163]	14970324	708917	intron	intron
Interval_70584	13	36338235	36338385	+	151	0.575	0.143	0.1	0.033	0.054	0.095	1.904		ENSSSCG00000027019	36222295	37019801	+	protein_coding	CACNA2D3	calcium voltage-gated channel auxiliary subunit alpha2delta 3 [Source:VGNC Symbol;Acc:VGNC:86122]	36222295	115940	intron	intron
Interval_278044	8	28600606	28600756	+	151	0.575	0.188	0.072	0.047	0.025	0.094	1.844		ENSSSCG00000062633	28602873	28608671	-	lncRNA			28608671	-7915	none	other
Interval_267404	7	74645854	74646004	+	151	0.575	0.148	0.054	0.072	0.061	0.09	1.928		ENSSSCG00000050445	74649170	74655123	-	lncRNA			74655123	-9119	none	other
Interval_142931	17	20329466	20329616	+	151	0.575	0.096	0.096	0.083	0.067	0.083	1.965		ENSSSCG00000056439	20410689	20415813	+	lncRNA			20410689	-81073	none	other
Interval_262088	7	35647441	35647591	+	151	0.575	0.15	0.043	0.068	0.086	0.078	1.92		ENSSSCG00000044091	35606492	35610450	-	lncRNA			35610450	36991	none	other
Interval_124977	15	104959175	104959325	+	151	0.575	0.244	0.051	0.036	0.02	0.074	1.737		ENSSSCG00000016105	104942349	104985722	-	protein_coding	FLACC1	flagellum associated containing coiled-coil domains 1 [Source:VGNC Symbol;Acc:VGNC:96579]	104985722	-26397	intron	intron
Interval_9731	1	72328204	72328354	+	151	0.575	0.233	0.059	0.038	0.023	0.073	1.766		ENSSSCG00000004369	72311880	72335466	+	protein_coding	PRDM1	PR/SET domain 1 [Source:VGNC Symbol;Acc:VGNC:91772]	72311880	16324	intron	intron
Interval_44126	10	61187873	61188023	+	151	0.575	0.185	0.038	0.059	0.076	0.067	1.876		ENSSSCG00000055517	61197988	61204209	-	lncRNA			61204209	-16186	none	other
Interval_145963	17	39914908	39915058	+	151	0.575	0.169	0.081	0.041	0.067	0.066	1.897		ENSSSCG00000039201	39868882	39882690	+	protein_coding	RAB5IF	RAB5 interacting factor [Source:VGNC Symbol;Acc:VGNC:98271]	39868882	46026	none	other
Interval_236184	6	30933430	30933580	+	151	0.575	0.244	0.032	0.047	0.036	0.066	1.752		ENSSSCG00000002831	31046146	31049054	+	protein_coding	IRX3	iroquois homeobox 3 [Source:VGNC Symbol;Acc:VGNC:89217]	31046146	-112566	none	other
Interval_284075	8	78999843	78999993	+	151	0.575	0.139	0.054	0.121	0.05	0.061	1.915		ENSSSCG00000040704	79015880	79017088	-	protein_coding			79017088	-17095	none	other
Interval_93156	14	9136286	9136436	+	151	0.575	0.189	0.083	0.045	0.049	0.058	1.867		ENSSSCG00000009650	9197293	9436249	+	protein_coding	DOCK5	dedicator of cytokinesis 5 [Source:VGNC Symbol;Acc:VGNC:87395]	9197293	-60857	none	other
Interval_235067	6	21804281	21804431	+	151	0.575	0.163	0.045	0.089	0.072	0.056	1.904		ENSSSCG00000058256	21766651	21772190	+	lncRNA			21766651	37630	none	other
Interval_320116	X	108285512	108285662	+	151	0.575	0.195	0.059	0.078	0.037	0.056	1.857		ENSSSCG00000023618	108240573	108294206	-	protein_coding	FRMD7	FERM domain containing 7 [Source:HGNC Symbol;Acc:HGNC:8079]	108294206	-8544	intron	intron1
Interval_272641	7	111923891	111924041	+	151	0.575	0.232	0.069	0.03	0.04	0.054	1.78		ENSSSCG00000002432	111867546	111980663	+	protein_coding	KCNK13	potassium two pore domain channel subfamily K member 13 [Source:VGNC Symbol;Acc:VGNC:89366]	111867546	56345	intron	intron1
Interval_106928	14	104652182	104652332	+	151	0.575	0.194	0.05	0.075	0.055	0.05	1.862		ENSSSCG00000010475	104563195	104567095	+	protein_coding	CYP26A1	cytochrome P450 family 26 subfamily A member 1 [Source:VGNC Symbol;Acc:VGNC:103370]	104563195	88987	none	other
Interval_31674	1	251675404	251675554	+	151	0.575	0.203	0.112	0.037	0.024	0.048	1.797		ENSSSCG00000005456	251650710	251756608	+	protein_coding	MUSK	muscle associated receptor tyrosine kinase [Source:VGNC Symbol;Acc:VGNC:90486]	251650710	24694	intron	intron
Interval_305193	9	100033653	100033803	+	151	0.575	0.234	0.101	0.03	0.018	0.042	1.73		ENSSSCG00000015406	99859691	99911158	+	protein_coding	GNAT3	G protein subunit alpha transducin 3 [Source:VGNC Symbol;Acc:VGNC:88527]	99859691	173962	none	other
Interval_68951	13	26558869	26559019	+	151	0.575	0.137	0.061	0.044	0.145	0.038	1.878		ENSSSCG00000043636	26567351	26569497	-	lncRNA			26569497	-10478	none	other
Interval_192397	3	94804693	94804843	+	151	0.575	0.245	0.039	0.04	0.064	0.038	1.756		ENSSSCG00000008444	94349889	94866306	-	protein_coding	PRKCE	protein kinase C epsilon [Source:VGNC Symbol;Acc:VGNC:91807]	94866306	-61463	intron	intron
Interval_16586	1	128220486	128220636	+	151	0.575	0.229	0.037	0.078	0.043	0.038	1.784		ENSSSCG00000004713	128191630	128217656	+	protein_coding	TGM5	transglutaminase 5 [Source:VGNC Symbol;Acc:VGNC:93937]	128191630	28856	none	other
Interval_37212	10	13641368	13641518	+	151	0.575	0.209	0.048	0.069	0.063	0.035	1.83		ENSSSCG00000017768	13619667	13620074	+	protein_coding			13619667	21701	none	other
Interval_100568	14	56765639	56765789	+	151	0.575	0.268	0.038	0.037	0.054	0.028	1.697		ENSSSCG00000051194	56759018	56761572	+	lncRNA			56759018	6621	none	other
Interval_40115	10	33817564	33817714	+	151	0.575	0.169	0.053	0.09	0.088	0.026	1.874		ENSSSCG00000011003	33802051	33865385	+	protein_coding	NDUFB6	NADH:ubiquinone oxidoreductase subunit B6 [Source:NCBI gene (formerly Entrezgene);Acc:733605]	33802051	15513	intron	intron
Interval_213433	4	109286079	109286229	+	151	0.575	0.335	0.011	0.037	0.017	0.025	1.467		ENSSSCG00000006799	109271728	109292310	+	protein_coding	LRIF1	ligand dependent nuclear receptor interacting factor 1 [Source:VGNC Symbol;Acc:VGNC:89809]	109271728	14351	exon	exon
Interval_142371	17	16602420	16602570	+	151	0.574	0.11	0.068	0.104	0.028	0.116	1.918		ENSSSCG00000059047	16703883	16710673	+	lncRNA			16703883	-101313	none	other
Interval_95634	14	28061075	28061225	+	151	0.574	0.172	0.063	0.051	0.025	0.114	1.859		ENSSSCG00000009754	27705786	28075612	-	protein_coding	TMEM132B	transmembrane protein 132B [Source:HGNC Symbol;Acc:HGNC:29397]	28075612	-14387	intron	intron1
Interval_49952	11	26840570	26840720	+	151	0.574	0.066	0.12	0.093	0.04	0.106	1.935		ENSSSCG00000019244	27149887	27149995	+	snRNA	U6	U6 spliceosomal RNA [Source:RFAM;Acc:RF00026]	27149887	-309167	none	other
Interval_141018	17	5236720	5236870	+	151	0.574	0.221	0.089	0.009	0.003	0.103	1.676		ENSSSCG00000006987	5192022	5271849	+	protein_coding	SLC7A2	solute carrier family 7 member 2 [Source:VGNC Symbol;Acc:VGNC:95506]	5192022	44698	intron	intron
Interval_186602	3	49906720	49906870	+	151	0.574	0.153	0.082	0.088	0.009	0.093	1.86		ENSSSCG00000042134	49811535	49862289	+	lncRNA			49811535	95185	none	other
Interval_100867	14	58457132	58457282	+	151	0.574	0.166	0.12	0.041	0.016	0.083	1.84		ENSSSCG00000040806	58561417	58561526	+	snoRNA	SNORA70	Small nucleolar RNA SNORA70 [Source:RFAM;Acc:RF00156]	58561417	-104135	none	other
Interval_203226	4	32400018	32400168	+	151	0.574	0.136	0.129	0.026	0.055	0.08	1.89		ENSSSCG00000052545	32365946	32369150	-	lncRNA			32369150	30868	none	other
Interval_113101	15	5856469	5856619	+	151	0.574	0.22	0.049	0.057	0.036	0.064	1.815		ENSSSCG00000058504	5878555	5885290	+	lncRNA			5878555	-21936	none	other
Interval_183981	3	33343924	33344074	+	151	0.574	0.275	0.039	0.034	0.015	0.064	1.662		ENSSSCG00000058447	33299488	33303841	+	lncRNA			33299488	44436	none	other
Interval_250074	6	121898285	121898435	+	151	0.574	0.157	0.067	0.08	0.06	0.063	1.925		ENSSSCG00000055094	121381446	121386976	+	lncRNA			121381446	516839	none	other
Interval_118610	15	51674753	51674903	+	151	0.574	0.126	0.097	0.06	0.083	0.06	1.948		ENSSSCG00000042616	51452147	51511233	-	protein_coding			51511233	163520	none	other
Interval_224724	5	59016606	59016756	+	151	0.574	0.197	0.106	0.049	0.016	0.057	1.81		ENSSSCG00000058466	58940044	58944927	-	lncRNA			58944927	71679	none	other
Interval_140491	17	288356	288506	+	151	0.574	0.202	0.047	0.09	0.035	0.052	1.836		ENSSSCG00000058810	265070	268147	+	lncRNA			265070	23286	none	other
Interval_117981	15	46852302	46852452	+	151	0.574	0.239	0.045	0.057	0.033	0.052	1.773		ENSSSCG00000049839	46887771	46893232	+	lncRNA			46887771	-35319	none	other
Interval_257432	7	6495929	6496079	+	151	0.574	0.243	0.026	0.08	0.037	0.04	1.745		ENSSSCG00000039534	6393454	6393532	-	miRNA	ssc-mir-9802	ssc-mir-9802 [Source:miRBase;Acc:MI0031566]	6393532	102397	none	other
Interval_119850	15	60577632	60577782	+	151	0.574	0.177	0.05	0.124	0.043	0.032	1.846		ENSSSCG00000055911	60617032	60623332	+	lncRNA			60617032	-39250	none	other
Interval_19331	1	148344330	148344480	+	151	0.574	0.159	0.139	0.057	0.042	0.03	1.854		ENSSSCG00000060600	148097556	148099420	+	lncRNA			148097556	246774	none	other
Interval_318513	X	83651122	83651272	+	151	0.573	0.172	0.026	0.06	0.057	0.112	1.868		ENSSSCG00000012516	83673437	83685917	-	protein_coding			83685917	-34645	none	other
Interval_282226	8	66042373	66042523	+	151	0.573	0.184	0.054	0.039	0.039	0.111	1.854		ENSSSCG00000042727	66043878	66043976	-	snRNA	U6	U6 spliceosomal RNA [Source:RFAM;Acc:RF00026]	66043976	-1453	none	1-2kb
Interval_144989	17	34035497	34035647	+	151	0.573	0.169	0.088	0.037	0.037	0.096	1.879		ENSSSCG00000039392	33986513	34043995	-	protein_coding	SNPH	syntaphilin [Source:VGNC Symbol;Acc:VGNC:95716]	34043995	-8348	intron	intron
Interval_291180	8	138839262	138839412	+	151	0.573	0.104	0.07	0.076	0.083	0.093	1.969		ENSSSCG00000027722	138674823	138790083	-	protein_coding	BMP2K	BMP2 inducible kinase [Source:VGNC Symbol;Acc:VGNC:85841]	138790083	49179	none	other
Interval_91926	14	101854	102004	+	151	0.573	0.137	0.13	0.022	0.048	0.09	1.879		ENSSSCG00000049664	36986	40558	+	lncRNA			36986	64868	none	other
Interval_213177	4	107838344	107838494	+	151	0.573	0.072	0.085	0.061	0.119	0.089	1.96		ENSSSCG00000006779	107822494	107900334	+	protein_coding	ST7L	suppression of tumorigenicity 7 like [Source:VGNC Symbol;Acc:VGNC:93515]	107822494	15850	intron	intron
Interval_160081	2	9384557	9384707	+	151	0.573	0.078	0.099	0.07	0.101	0.078	1.969		ENSSSCG00000013068	9387355	9391370	-	protein_coding	SCGB1D1	secretoglobin family 1D member 1 [Source:NCBI gene (formerly Entrezgene);Acc:449006]	9391370	-6663	none	other
Interval_232615	6	5778086	5778236	+	151	0.573	0.125	0.105	0.061	0.062	0.074	1.95		ENSSSCG00000002684	4808255	5832415	-	protein_coding	CDH13	cadherin 13 [Source:NCBI gene (formerly Entrezgene);Acc:100126163]	5832415	-54179	intron	intron1
Interval_235046	6	21491134	21491284	+	151	0.573	0.2	0.097	0.028	0.027	0.074	1.818		ENSSSCG00000019425	21515788	21515893	+	snRNA	U6	U6 spliceosomal RNA [Source:RFAM;Acc:RF00026]	21515788	-24504	none	other
Interval_181857	3	19036331	19036481	+	151	0.573	0.095	0.089	0.14	0.039	0.064	1.927		ENSSSCG00000007813	18982296	18983553	-	protein_coding			18983553	52778	none	other
Interval_124396	15	100674213	100674363	+	151	0.573	0.162	0.113	0.038	0.052	0.063	1.892		ENSSSCG00000016070	100667323	100701664	-	protein_coding	GTF3C3	ral transcription factor IIIC subunit 3 [Source:VGNC Symbol;Acc:VGNC:96339]	100701664	-27301	intron	intron
Interval_19112	1	147182964	147183114	+	151	0.573	0.17	0.044	0.088	0.066	0.06	1.902		ENSSSCG00000054407	147241139	147279432	-	protein_coding			147279432	-96318	none	other
Interval_228018	5	80187380	80187530	+	151	0.573	0.161	0.159	0.025	0.023	0.059	1.806		ENSSSCG00000000843	80172260	80236219	-	protein_coding	TXNRD1	thioredoxin reductase 1 [Source:NCBI gene (formerly Entrezgene);Acc:396681]	80236219	-48689	intron	intron
Interval_51619	11	50128720	50128870	+	151	0.573	0.169	0.078	0.058	0.068	0.055	1.91		ENSSSCG00000009477	50072554	50102884	-	protein_coding	EDNRB	endothelin receptor type B [Source:VGNC Symbol;Acc:VGNC:87550]	50102884	25836	none	other
Interval_11996	1	91666291	91666441	+	151	0.573	0.15	0.076	0.104	0.041	0.055	1.915		ENSSSCG00000057117	91639160	91646029	+	lncRNA			91639160	27131	none	other
Interval_208027	4	74492158	74492308	+	151	0.573	0.103	0.104	0.141	0.027	0.051	1.899		ENSSSCG00000006239	74405902	74437615	-	protein_coding	UBXN2B	UBX domain protein 2B [Source:VGNC Symbol;Acc:VGNC:94678]	74437615	54543	none	other
Interval_247958	6	105197086	105197236	+	151	0.573	0.188	0.109	0.053	0.026	0.05	1.843		ENSSSCG00000018323	105201146	105201334	-	snRNA	U2	U2 spliceosomal RNA [Source:RFAM;Acc:RF00004]	105201334	-4098	none	other
Interval_253179	6	150590464	150590614	+	151	0.573	0.191	0.061	0.036	0.09	0.049	1.861		ENSSSCG00000039793	150245497	150605544	-	protein_coding	PATJ	PATJ crumbs cell polarity complex component [Source:VGNC Symbol;Acc:VGNC:98177]	150605544	-14930	intron	intron
Interval_210247	4	87529978	87530128	+	151	0.573	0.323	0.031	0.038	0.014	0.021	1.523		ENSSSCG00000046615	87537201	87542369	-	lncRNA			87542369	-12241	none	other
Interval_275639	8	8772820	8772970	+	151	0.572	0.187	0.057	0.016	0.029	0.138	1.79		ENSSSCG00000022358	8774790	9125240	-	protein_coding	RAB28	RAB28, member RAS onco family [Source:VGNC Symbol;Acc:VGNC:98955]	9125240	-352270	none	other
Interval_15721	1	120501857	120502007	+	151	0.572	0.167	0.098	0.035	0.03	0.098	1.87		ENSSSCG00000030168	120525212	120556100	+	protein_coding		cytochrome P450 family 19 subfamily A member 1 [Source:VGNC Symbol;Acc:VGNC:103367]	120525212	-23205	none	other
Interval_175814	2	136063249	136063399	+	151	0.572	0.199	0.08	0.049	0.025	0.076	1.842		ENSSSCG00000014293	135488563	136096787	-	protein_coding	FSTL4	follistatin like 4 [Source:VGNC Symbol;Acc:VGNC:88256]	136096787	-33388	intron	intron1
Interval_169899	2	87614797	87614947	+	151	0.572	0.166	0.084	0.045	0.059	0.074	1.911		ENSSSCG00000057144	87596891	87601797	+	lncRNA			87596891	17906	none	other
Interval_44146	10	61284084	61284234	+	151	0.572	0.203	0.063	0.042	0.047	0.074	1.855		ENSSSCG00000057551	61285997	61289147	+	lncRNA			61285997	-1763	none	1-2kb
Interval_86161	13	152227496	152227646	+	151	0.572	0.193	0.06	0.089	0.016	0.072	1.838		ENSSSCG00000054016	152242476	152247594	-	lncRNA			152247594	-19948	none	other
Interval_28860	1	229715826	229715976	+	151	0.572	0.139	0.066	0.095	0.058	0.07	1.946		ENSSSCG00000039009	229581650	229666383	-	protein_coding			229666383	49443	none	other
Interval_198994	4	3690987	3691137	+	151	0.572	0.142	0.128	0.05	0.04	0.069	1.907		ENSSSCG00000055351	3645069	3651731	+	lncRNA			3645069	45918	none	other
Interval_209202	4	80745646	80745796	+	151	0.572	0.115	0.15	0.029	0.071	0.062	1.9		ENSSSCG00000060616	80713074	80718352	-	lncRNA			80718352	27294	none	other
Interval_268955	7	87759474	87759624	+	151	0.572	0.26	0.034	0.045	0.028	0.061	1.725		ENSSSCG00000002262	87568026	87766335	-	protein_coding	SV2B	synaptic vesicle glycoprotein 2B [Source:VGNC Symbol;Acc:VGNC:93640]	87766335	-6711	intron	intron
Interval_281568	8	57363479	57363629	+	151	0.572	0.222	0.047	0.043	0.056	0.059	1.821		ENSSSCG00000054685	57245996	57252698	+	lncRNA			57245996	117483	none	other
Interval_230102	5	93494708	93494858	+	151	0.572	0.174	0.082	0.055	0.059	0.058	1.905		ENSSSCG00000058552	93470703	93475412	-	lncRNA			93475412	19296	none	other
Interval_45384	11	755989	756139	+	151	0.572	0.102	0.08	0.138	0.058	0.05	1.937		ENSSSCG00000036798	750658	751800	-	protein_coding	GJA3	gap junction protein alpha 3 [Source:VGNC Symbol;Acc:VGNC:111749]	751800	4189	none	other
Interval_135949	16	47967499	47967649	+	151	0.572	0.208	0.101	0.063	0.017	0.04	1.801		ENSSSCG00000016971	47917291	47996534	+	protein_coding	MCCC2	methylcrotonyl-CoA carboxylase subunit 2 [Source:VGNC Symbol;Acc:VGNC:90064]	47917291	50208	intron	intron
Interval_37762	10	17082391	17082541	+	151	0.572	0.225	0.033	0.081	0.062	0.028	1.792		ENSSSCG00000053143	17193994	17215443	+	protein_coding	SPMIP3	sperm microtubule inner protein 3 [Source:HGNC Symbol;Acc:HGNC:30435]	17193994	-111453	none	other
Interval_54996	11	77880828	77880978	+	151	0.572	0.286	0.072	0.035	0.01	0.025	1.62		ENSSSCG00000057018	77873342	77878844	+	lncRNA			77873342	7486	none	other
Interval_34374	1	268089031	268089181	+	151	0.572	0.075	0.172	0.035	0.127	0.019	1.833		ENSSSCG00000005614	268010297	268065930	-	protein_coding	NIBAN2	niban apoptosis regulator 2 [Source:VGNC Symbol;Acc:VGNC:90741]	268065930	23101	none	other
Interval_30718	1	243470966	243471116	+	151	0.571	0.164	0.045	0.046	0.04	0.134	1.868		ENSSSCG00000005400	243259495	243415590	-	protein_coding	GRIN3A	glutamate ionotropic receptor NMDA type subunit 3A [Source:VGNC Symbol;Acc:VGNC:88687]	243415590	55376	none	other
Interval_119488	15	57831961	57832111	+	151	0.571	0.061	0.098	0.079	0.089	0.102	1.972		ENSSSCG00000047295	57898353	57904970	+	lncRNA			57898353	-66242	none	other
Interval_57160	12	9310848	9310998	+	151	0.571	0.141	0.093	0.053	0.045	0.097	1.93		ENSSSCG00000035165	8725335	8725413	+	miRNA	ssc-mir-9784-1		8725335	585513	none	other
Interval_135858	16	47105942	47106092	+	151	0.571	0.166	0.075	0.062	0.037	0.088	1.907		ENSSSCG00000041874	46921952	47153035	-	lncRNA			47153035	-46943	intron	intron1
Interval_14415	1	110160057	110160207	+	151	0.571	0.21	0.071	0.048	0.019	0.081	1.817		ENSSSCG00000046421	110145303	110647311	+	lncRNA			110145303	14754	intron	intron1
Interval_266497	7	66548194	66548344	+	151	0.571	0.136	0.101	0.072	0.04	0.079	1.936		ENSSSCG00000001964	65928075	66800991	-	protein_coding	NPAS3	neuronal PAS domain protein 3 [Source:VGNC Symbol;Acc:VGNC:90838]	66800991	-252647	intron	intron
Interval_22148	1	168880928	168881078	+	151	0.571	0.166	0.065	0.05	0.082	0.067	1.919		ENSSSCG00000004980	168751582	169323977	+	protein_coding	THSD4	thrombospondin type 1 domain containing 4 [Source:VGNC Symbol;Acc:VGNC:93967]	168751582	129346	intron	intron
Interval_172005	2	105699859	105700009	+	151	0.571	0.091	0.087	0.133	0.057	0.06	1.95		ENSSSCG00000048893	105679896	105685018	-	protein_coding			105685018	14841	none	other
Interval_4273	1	25971616	25971766	+	151	0.571	0.278	0.012	0.039	0.042	0.059	1.664		ENSSSCG00000004150	26001398	26011653	-	protein_coding		heme binding protein 2 [Source:VGNC Symbol;Acc:VGNC:103106]	26011653	-39887	none	other
Interval_46126	11	5000280	5000430	+	151	0.571	0.076	0.215	0.042	0.039	0.057	1.829		ENSSSCG00000061583	5009659	5009765	+	snRNA	U6	U6 spliceosomal RNA [Source:RFAM;Acc:RF00026]	5009659	-9229	none	other
Interval_307262	9	115057996	115058146	+	151	0.571	0.201	0.085	0.044	0.049	0.05	1.857		ENSSSCG00000022226	115068090	115076464	+	protein_coding	FASLG	Fas ligand [Source:NCBI gene (formerly Entrezgene);Acc:396726]	115068090	-9944	none	other
Interval_208224	4	75600766	75600916	+	151	0.571	0.276	0.058	0.025	0.024	0.045	1.676		ENSSSCG00000006245	75586525	75598989	+	protein_coding	SDR16C5	short chain dehydrogenase/reductase family 16C member 5 [Source:VGNC Symbol;Acc:VGNC:98853]	75586525	14241	none	other
Interval_280909	8	50977321	50977471	+	151	0.571	0.258	0.049	0.047	0.032	0.043	1.741		ENSSSCG00000027183	50264275	51052864	-	protein_coding	FSTL5	follistatin like 5 [Source:VGNC Symbol;Acc:VGNC:88257]	51052864	-75393	intron	intron
Interval_97632	14	39782651	39782801	+	151	0.571	0.304	0.035	0.022	0.028	0.041	1.607		ENSSSCG00000018102	39763768	39763873	-	snRNA	U6	U6 spliceosomal RNA [Source:RFAM;Acc:RF00026]	39763873	18778	none	other
Interval_122427	15	81100137	81100287	+	151	0.571	0.238	0.057	0.035	0.06	0.04	1.789		ENSSSCG00000015973	81083960	81094289	-	protein_coding	ATP5MC3	ATP synthase membrane subunit c locus 3 [Source:NCBI gene (formerly Entrezgene);Acc:100513629]	81094289	5848	none	other
Interval_209201	4	80741134	80741284	+	151	0.571	0.338	0.024	0.023	0.007	0.037	1.473		ENSSSCG00000060616	80713074	80718352	-	lncRNA			80718352	22782	none	other
Interval_174214	2	125478920	125479070	+	151	0.571	0.218	0.029	0.121	0.027	0.034	1.763		ENSSSCG00000022656	125507837	125575679	+	protein_coding	SRFBP1	serum response factor binding protein 1 [Source:VGNC Symbol;Acc:VGNC:93453]	125507837	-28767	none	other
Interval_145420	17	36672176	36672326	+	151	0.571	0.284	0.061	0.03	0.03	0.023	1.654		ENSSSCG00000007259	36690008	36699988	+	protein_coding	BPIFA2	BPI fold containing family A member 2 [Source:NCBI gene (formerly Entrezgene);Acc:396649]	36690008	-17682	none	other
Interval_193867	3	104554430	104554580	+	151	0.57	0.097	0.047	0.113	0.037	0.136	1.919		ENSSSCG00000049069	104535577	104535702	+	snRNA	U2	U2 spliceosomal RNA [Source:RFAM;Acc:RF00004]	104535577	18853	none	other
Interval_172927	2	115186506	115186656	+	151	0.57	0.134	0.073	0.067	0.027	0.129	1.911		ENSSSCG00000051150	115180979	115186042	-	lncRNA			115186042	464	none	<=1kb
Interval_294803	9	23116949	23117099	+	151	0.57	0.11	0.02	0.155	0.037	0.108	1.865		ENSSSCG00000014933	23111059	23161832	+	protein_coding	NAALAD2	N-acetylated alpha-linked acidic dipeptidase 2 [Source:VGNC Symbol;Acc:VGNC:90557]	23111059	5890	intron	intron
Interval_15759	1	120969890	120970040	+	151	0.57	0.118	0.082	0.075	0.061	0.094	1.968		ENSSSCG00000004634	120880456	120946031	-	protein_coding	AP4E1	adaptor related protein complex 4 subunit epsilon 1 [Source:VGNC Symbol;Acc:VGNC:85392]	120946031	23859	none	other
Interval_17436	1	135048457	135048607	+	151	0.57	0.232	0.093	0.01	0.01	0.085	1.705		ENSSSCG00000057776	135227865	135229244	-	protein_coding			135229244	-180637	none	other
Interval_133730	16	33160711	33160861	+	151	0.57	0.091	0.065	0.118	0.074	0.082	1.971		ENSSSCG00000041656	33205755	33212805	-	protein_coding			33212805	-51944	none	other
Interval_207321	4	70223372	70223522	+	151	0.57	0.151	0.036	0.113	0.054	0.075	1.912		ENSSSCG00000063369	70275193	70279976	+	lncRNA			70275193	-51671	none	other
Interval_51279	11	47927581	47927731	+	151	0.57	0.143	0.031	0.132	0.05	0.074	1.897		ENSSSCG00000009466	47828421	47887629	+	protein_coding	UCHL3	ubiquitin C-terminal hydrolase L3 [Source:VGNC Symbol;Acc:VGNC:98398]	47828421	99160	none	other
Interval_181127	3	14886096	14886246	+	151	0.57	0.195	0.043	0.049	0.071	0.073	1.876		ENSSSCG00000061064	15480944	15485046	-	lncRNA			15485046	-598800	none	other
Interval_222451	5	38936633	38936783	+	151	0.57	0.137	0.048	0.014	0.165	0.066	1.839		ENSSSCG00000057485	38837753	38837855	-	snRNA	U6	U6 spliceosomal RNA [Source:RFAM;Acc:RF00026]	38837855	98778	none	other
Interval_109339	14	122858970	122859120	+	151	0.57	0.179	0.04	0.037	0.112	0.062	1.87		ENSSSCG00000032968	122849004	123215938	+	protein_coding	VTI1A	vesicle transport through interaction with t-SNAREs 1A [Source:VGNC Symbol;Acc:VGNC:94879]	122849004	9966	exon	exon
Interval_86423	13	155154758	155154908	+	151	0.57	0.172	0.051	0.056	0.093	0.058	1.91		ENSSSCG00000062776	155103039	155106698	-	lncRNA			155106698	48060	none	other
Interval_267037	7	70253012	70253162	+	151	0.57	0.206	0.059	0.07	0.038	0.056	1.854		ENSSSCG00000057519	70149848	70153723	+	lncRNA			70149848	103164	none	other
Interval_199820	4	8173486	8173636	+	151	0.57	0.225	0.084	0.028	0.039	0.055	1.802		ENSSSCG00000005949	8189232	8247388	+	protein_coding	SLA	Src like adaptor [Source:VGNC Symbol;Acc:VGNC:92908]	8189232	-15596	none	other
Interval_251606	6	138627143	138627293	+	151	0.57	0.27	0.057	0.015	0.033	0.055	1.694		ENSSSCG00000033405	138642013	138714551	+	protein_coding			138642013	-14720	none	other
Interval_22788	1	179295419	179295569	+	151	0.57	0.209	0.062	0.055	0.054	0.05	1.856		ENSSSCG00000046948	179247746	179253518	-	protein_coding			179253518	41901	none	other
Interval_42750	10	53487047	53487197	+	151	0.57	0.232	0.046	0.056	0.047	0.05	1.811		ENSSSCG00000011090	53602936	53958047	+	protein_coding	NEBL	nebulette [Source:VGNC Symbol;Acc:VGNC:95824]	53602936	-115739	none	other
Interval_142412	17	16943334	16943484	+	151	0.57	0.243	0.032	0.069	0.038	0.048	1.772		ENSSSCG00000021353	16831932	16881350	-	protein_coding	TMX4	thioredoxin related transmembrane protein 4 [Source:NCBI gene (formerly Entrezgene);Acc:100627887]	16881350	61984	none	other
Interval_7764	1	52411895	52412045	+	151	0.57	0.257	0.044	0.036	0.048	0.044	1.747		ENSSSCG00000004281	52435235	52939823	+	protein_coding	KCNQ5	potassium voltage-gated channel subfamily Q member 5 [Source:VGNC Symbol;Acc:VGNC:89384]	52435235	-23190	none	other
Interval_246087	6	93787971	93788121	+	151	0.57	0.278	0.064	0.03	0.018	0.04	1.673		ENSSSCG00000038675	93765128	93803894	-	protein_coding	EPHA10	EPH receptor A10 [Source:VGNC Symbol;Acc:VGNC:87730]	93803894	-15773	intron	intron
Interval_297192	9	41509938	41510088	+	151	0.57	0.298	0.042	0.035	0.018	0.037	1.624		ENSSSCG00000015053	41512374	41556738	+	protein_coding	HTR3B	5-hydroxytryptamine receptor 3B [Source:VGNC Symbol;Acc:VGNC:89001]	41512374	-2286	none	2-3kb
Interval_92911	14	7261865	7262015	+	151	0.57	0.28	0.051	0.044	0.019	0.036	1.675		ENSSSCG00000009633	7257509	7291721	-	protein_coding			7291721	-29706	intron	intron
Interval_277735	8	23908824	23908974	+	151	0.57	0.066	0.096	0.123	0.122	0.023	1.913		ENSSSCG00000059682	23873010	23876230	-	lncRNA			23876230	32594	none	other
Interval_152223	18	14828473	14828623	+	151	0.57	0.247	0.075	0.063	0.023	0.023	1.739		ENSSSCG00000016541	14880765	14911468	+	protein_coding	SLC35B4	solute carrier family 35 member B4 [Source:VGNC Symbol;Acc:VGNC:93074]	14880765	-52142	none	other
Interval_222768	5	42306707	42306857	+	151	0.57	0.115	0.046	0.15	0.104	0.016	1.868		ENSSSCG00000046199	42299653	42310084	+	lncRNA			42299653	7054	intron	intron1
Interval_30153	1	239799158	239799308	+	151	0.569	0.168	0.064	0.036	0.022	0.14	1.842		ENSSSCG00000005371	239768179	239805143	-	protein_coding	TRMO	tRNA methyltransferase O [Source:NCBI gene (formerly Entrezgene);Acc:100156700]	239805143	-5835	intron	intron
Interval_175266	2	132447252	132447402	+	151	0.569	0.104	0.102	0.094	0.035	0.097	1.954		ENSSSCG00000014261	132416040	132428922	+	protein_coding	MINAR2	membrane integral NOTCH2 associated receptor 2 [Source:VGNC Symbol;Acc:VGNC:90229]	132416040	31212	none	other
Interval_240778	6	64811632	64811782	+	151	0.569	0.138	0.11	0.046	0.046	0.09	1.93		ENSSSCG00000021490	64704920	65012570	+	protein_coding	PRDM16	PR/SET domain 16 [Source:VGNC Symbol;Acc:VGNC:91777]	64704920	106712	intron	intron
Interval_164371	2	42616431	42616581	+	151	0.569	0.192	0.082	0.02	0.058	0.078	1.857		ENSSSCG00000034191	42453681	43068325	+	protein_coding	SOX6	SRY-box transcription factor 6 [Source:VGNC Symbol;Acc:VGNC:93358]	42453681	162750	intron	intron
Interval_262069	7	35541436	35541586	+	151	0.569	0.152	0.058	0.057	0.099	0.066	1.937		ENSSSCG00000044091	35606492	35610450	-	lncRNA			35610450	-68864	none	other
Interval_181971	3	19592681	19592831	+	151	0.569	0.225	0.038	0.074	0.041	0.053	1.816		ENSSSCG00000007817	19523564	19576544	-	protein_coding	IL4R	interleukin 4 receptor [Source:VGNC Symbol;Acc:VGNC:89110]	19576544	16137	none	other
Interval_305695	9	103563349	103563499	+	151	0.569	0.228	0.052	0.061	0.044	0.047	1.82		ENSSSCG00000015424	103362599	103376343	+	protein_coding	PSMC2	proteasome 26S subunit, ATPase 2 [Source:NCBI gene (formerly Entrezgene);Acc:100514865]	103362599	200750	none	other
Interval_295045	9	25226943	25227093	+	151	0.569	0.203	0.062	0.073	0.047	0.046	1.867		ENSSSCG00000014935	25414201	25473270	+	protein_coding			25414201	-187108	none	other
Interval_155384	18	37535211	37535361	+	151	0.569	0.269	0.038	0.024	0.058	0.043	1.712		ENSSSCG00000054871	37626095	37628282	-	lncRNA			37628282	-92921	none	other
Interval_182500	3	24767145	24767295	+	151	0.569	0.268	0.044	0.049	0.028	0.042	1.72		ENSSSCG00000007848	24608166	24811290	-	protein_coding		ATP binding cassette subfamily A member 14 [Source:VGNC Symbol;Acc:VGNC:109956]	24811290	-43995	intron	intron
Interval_92362	14	2943312	2943462	+	151	0.569	0.125	0.058	0.103	0.107	0.039	1.941		ENSSSCG00000009593	2804061	3035296	-	protein_coding	ROR2	receptor tyrosine kinase like orphan receptor 2 [Source:VGNC Symbol;Acc:VGNC:92407]	3035296	-91834	intron	intron1
Interval_15732	1	120735456	120735606	+	151	0.569	0.288	0.051	0.041	0.029	0.022	1.661		ENSSSCG00000054479	120657942	120695889	+	protein_coding		cytochrome P450 19A2 [Source:NCBI gene (formerly Entrezgene);Acc:403332]	120657942	77514	none	other
Interval_70582	13	36325505	36325655	+	151	0.569	0.137	0.048	0.204	0.028	0.014	1.764		ENSSSCG00000027019	36222295	37019801	+	protein_coding	CACNA2D3	calcium voltage-gated channel auxiliary subunit alpha2delta 3 [Source:VGNC Symbol;Acc:VGNC:86122]	36222295	103210	intron	intron
Interval_296200	9	35729932	35730082	+	151	0.568	0.026	0.103	0.091	0.079	0.133	1.93		ENSSSCG00000056783	35807087	35829175	-	lncRNA			35829175	-99093	none	other
Interval_284476	8	82561902	82562052	+	151	0.568	0.168	0.035	0.068	0.04	0.12	1.883		ENSSSCG00000009037	82596659	82783676	+	protein_coding	ZNF827	zinc finger protein 827 [Source:VGNC Symbol;Acc:VGNC:98970]	82596659	-34607	none	other
Interval_116964	15	38147845	38147995	+	151	0.568	0.147	0.042	0.078	0.047	0.118	1.919		ENSSSCG00000040894	38138590	38150772	+	protein_coding			38138590	9255	intron	intron
Interval_255537	6	166257014	166257164	+	151	0.568	0.243	0.054	0	0.041	0.093	1.695		ENSSSCG00000003922	166327247	166330614	-	protein_coding	UROD	uroporphyrinogen decarboxylase [Source:NCBI gene (formerly Entrezgene);Acc:100514239]	166330614	-73450	none	other
Interval_289513	8	127505294	127505444	+	151	0.568	0.102	0.049	0.102	0.089	0.09	1.972		ENSSSCG00000061497	127414590	127420686	-	lncRNA			127420686	84608	none	other
Interval_59027	12	19985998	19986148	+	151	0.568	0.102	0.097	0.106	0.037	0.09	1.957		ENSSSCG00000017383	19993637	20006952	-	protein_coding			20006952	-20804	none	other
Interval_101935	14	64582150	64582300	+	151	0.568	0.178	0.051	0.048	0.066	0.089	1.905		ENSSSCG00000044772	64490597	64497336	+	lncRNA			64490597	91553	none	other
Interval_259680	7	20249332	20249482	+	151	0.568	0.149	0.092	0.042	0.071	0.078	1.939		ENSSSCG00000001100	20036944	20353420	+	protein_coding	CARMIL1	capping protein regulator and myosin 1 linker 1 [Source:VGNC Symbol;Acc:VGNC:86192]	20036944	212388	intron	intron
Interval_281611	8	57950892	57951042	+	151	0.568	0.177	0.082	0.075	0.019	0.077	1.88		ENSSSCG00000043708	58025863	58027633	+	lncRNA			58025863	-74821	none	other
Interval_57150	12	9232082	9232232	+	151	0.568	0.184	0.06	0.077	0.035	0.076	1.892		ENSSSCG00000035165	8725335	8725413	+	miRNA	ssc-mir-9784-1		8725335	506747	none	other
Interval_88756	13	183208953	183209103	+	151	0.568	0.196	0.09	0.033	0.041	0.071	1.862		ENSSSCG00000055662	183216890	183221783	+	lncRNA			183216890	-7787	none	other
Interval_42910	10	54362187	54362337	+	151	0.568	0.239	0.047	0.039	0.037	0.071	1.794		ENSSSCG00000053011	54260300	54263660	+	lncRNA			54260300	101887	none	other
Interval_135794	16	46735539	46735689	+	151	0.568	0.143	0.089	0.092	0.038	0.07	1.939		ENSSSCG00000051049	46675674	46715404	-	lncRNA			46715404	20135	none	other
Interval_94715	14	20952403	20952553	+	151	0.568	0.12	0.102	0.093	0.05	0.069	1.964		ENSSSCG00000045143	20888780	20891616	+	protein_coding			20888780	63623	none	other
Interval_91535	13	206338176	206338326	+	151	0.568	0.161	0.061	0.114	0.029	0.067	1.902		ENSSSCG00000038816	206293849	206297015	+	protein_coding	CRYAA	crystallin alpha A [Source:HGNC Symbol;Acc:HGNC:2388]	206293849	44327	none	other
Interval_126864	15	119166349	119166499	+	151	0.568	0.19	0.108	0.036	0.034	0.063	1.859		ENSSSCG00000016179	119037496	119038105	-	protein_coding	TNP1	transition protein 1 [Source:VGNC Symbol;Acc:VGNC:95550]	119038105	128244	none	other
Interval_120287	15	65282303	65282453	+	151	0.568	0.203	0.066	0.067	0.037	0.058	1.866		ENSSSCG00000015876	65160769	65430999	-	protein_coding		coiled-coil domain containing 148 [Source:VGNC Symbol;Acc:VGNC:96066]	65430999	-148546	intron	intron
Interval_40093	10	33659410	33659560	+	151	0.568	0.087	0.131	0.089	0.08	0.045	1.957		ENSSSCG00000011002	33664793	33670295	-	protein_coding	TMEM215	transmembrane protein 215 [Source:VGNC Symbol;Acc:VGNC:96279]	33670295	-10735	none	other
Interval_180765	3	12856760	12856910	+	151	0.568	0.18	0.074	0.104	0.029	0.045	1.876		ENSSSCG00000062800	12884438	12889217	-	lncRNA			12889217	-32307	none	other
Interval_250244	6	124419668	124419818	+	151	0.568	0.27	0.023	0.07	0.025	0.045	1.7		ENSSSCG00000055429	125781454	125788356	-	lncRNA			125788356	-1368538	none	other
Interval_283317	8	74592225	74592375	+	151	0.568	0.271	0.045	0.017	0.055	0.043	1.702		ENSSSCG00000008997	74595688	74607409	-	protein_coding	FGB	fibrinogen beta chain [Source:NCBI gene (formerly Entrezgene);Acc:100514354]	74607409	-15034	none	other
Interval_302867	9	77669337	77669487	+	151	0.568	0.288	0.041	0.035	0.039	0.027	1.666		ENSSSCG00000059783	77578158	77581379	+	lncRNA			77578158	91179	none	other
Interval_67179	13	14255268	14255418	+	151	0.568	0.307	0.034	0.048	0.018	0.025	1.601		ENSSSCG00000041500	14218123	14223903	-	lncRNA			14223903	31365	none	other
Interval_20274	1	158103657	158103807	+	151	0.568	0.304	0.05	0.032	0.025	0.021	1.61		ENSSSCG00000034519	158099975	158113501	-	protein_coding	SERPINB13	serpin family B member 13 [Source:VGNC Symbol;Acc:VGNC:92736]	158113501	-9694	intron	intron
Interval_301403	9	66820103	66820253	+	151	0.567	0.158	0.104	0.012	0.016	0.143	1.795		ENSSSCG00000015645	66838119	67116126	+	protein_coding		SLIT-ROBO Rho GTPase activating protein 2 [Source:VGNC Symbol;Acc:VGNC:108512]	66838119	-17866	none	other
Interval_15418	1	118127197	118127347	+	151	0.567	0.117	0.039	0.102	0.046	0.129	1.928		ENSSSCG00000051925	118190776	118197784	-	lncRNA			118197784	-70437	none	other
Interval_30267	1	240368568	240368718	+	151	0.567	0.11	0.089	0.056	0.064	0.114	1.97		ENSSSCG00000027558	240107466	240496101	-	protein_coding	GABBR2	gamma-aminobutyric acid type B receptor subunit 2 [Source:VGNC Symbol;Acc:VGNC:88298]	240496101	-127383	intron	intron
Interval_208306	4	76122446	76122596	+	151	0.567	0.151	0.102	0.05	0.025	0.106	1.903		ENSSSCG00000041147	76057725	76061466	+	lncRNA			76057725	64721	none	other
Interval_10973	1	80746768	80746918	+	151	0.567	0.11	0.085	0.116	0.025	0.097	1.938		ENSSSCG00000057608	80623671	80628727	-	lncRNA			80628727	118041	none	other
Interval_154161	18	26382985	26383135	+	151	0.567	0.161	0.106	0.022	0.055	0.09	1.892		ENSSSCG00000062673	26579750	26581631	+	protein_coding			26579750	-196615	none	other
Interval_110088	14	127562854	127563004	+	151	0.567	0.172	0.096	0.007	0.07	0.088	1.854		ENSSSCG00000048494	127593170	127642878	+	lncRNA			127593170	-30166	none	other
Interval_180947	3	13913986	13914136	+	151	0.567	0.18	0.106	0.028	0.034	0.086	1.865		ENSSSCG00000045291	14108800	14115070	-	protein_coding			14115070	-200934	none	other
Interval_145412	17	36621695	36621845	+	151	0.567	0.173	0.044	0.087	0.043	0.085	1.908		ENSSSCG00000029295	36609798	36639034	+	protein_coding	BPIFB4	BPI fold containing family B member 4 [Source:VGNC Symbol;Acc:VGNC:95773]	36609798	11897	intron	intron
Interval_161154	2	17136195	17136345	+	151	0.567	0.142	0.095	0.035	0.077	0.083	1.942		ENSSSCG00000031590	17120634	17166990	+	protein_coding	SYT13	synaptotagmin 13 [Source:VGNC Symbol;Acc:VGNC:93682]	17120634	15561	intron	intron1
Interval_63679	12	50886878	50887028	+	151	0.567	0.135	0.08	0.105	0.033	0.08	1.94		ENSSSCG00000017893	50898501	50903464	-	protein_coding	PIMREG	PICALM interacting mitotic regulator [Source:VGNC Symbol;Acc:VGNC:91451]	50903464	-16436	none	other
Interval_182024	3	20451252	20451402	+	151	0.567	0.175	0.06	0.081	0.042	0.075	1.914		ENSSSCG00000019462	20450590	20450696	-	snRNA	U6	U6 spliceosomal RNA [Source:RFAM;Acc:RF00026]	20450696	556	none	<=1kb
Interval_2333	1	13183031	13183181	+	151	0.567	0.085	0.156	0.067	0.059	0.065	1.945		ENSSSCG00000004075	13340355	13442039	+	protein_coding	RGS17	regulator of G protein signaling 17 [Source:VGNC Symbol;Acc:VGNC:92263]	13340355	-157174	none	other
Interval_279747	8	39881560	39881710	+	151	0.567	0.255	0.055	0.019	0.043	0.061	1.747		ENSSSCG00000008835	39703423	39708170	+	protein_coding	RASL11B	RAS like family 11 member B [Source:VGNC Symbol;Acc:VGNC:92120]	39703423	178137	none	other
Interval_66237	13	5204789	5204939	+	151	0.567	0.116	0.055	0.141	0.066	0.055	1.941		ENSSSCG00000043505	5000406	5136392	+	lncRNA			5000406	204383	none	other
Interval_316945	X	38364194	38364344	+	151	0.567	0.144	0.107	0.082	0.051	0.049	1.939		ENSSSCG00000046344	38292869	38293848	-	protein_coding			38293848	70346	none	other
Interval_133317	16	29230042	29230192	+	151	0.567	0.189	0.121	0.055	0.023	0.045	1.843		ENSSSCG00000043312	29208050	29212011	-	lncRNA			29212011	18031	none	other
Interval_140195	16	76796439	76796589	+	151	0.567	0.209	0.071	0.075	0.035	0.043	1.852		ENSSSCG00000029851	76742236	76742325	-	snRNA	U6	U6 spliceosomal RNA [Source:RFAM;Acc:RF00026]	76742325	54114	none	other
Interval_308233	9	121271067	121271217	+	151	0.567	0.16	0.031	0.164	0.037	0.04	1.835		ENSSSCG00000015526	121218369	121236430	-	protein_coding	NPHS2	NPHS2 stomatin family member, podocin [Source:VGNC Symbol;Acc:VGNC:90850]	121236430	34637	none	other
Interval_84590	13	141125237	141125387	+	151	0.567	0.271	0.061	0.041	0.027	0.033	1.715		ENSSSCG00000011906	141093021	141289496	+	protein_coding	IGSF11	immunoglobulin superfamily member 11 [Source:VGNC Symbol;Acc:VGNC:89064]	141093021	32216	intron	intron1
Interval_58993	12	19808875	19809025	+	151	0.567	0.139	0.058	0.123	0.081	0.031	1.921		ENSSSCG00000022101	19786020	19854668	+	protein_coding	BRCA1	BRCA1 DNA repair associated [Source:VGNC Symbol;Acc:VGNC:85869]	19786020	22855	intron	intron
Interval_8370	1	57397528	57397678	+	151	0.566	0.106	0.085	0.051	0.075	0.117	1.971		ENSSSCG00000053959	57407749	57407855	+	snRNA	U6	U6 spliceosomal RNA [Source:RFAM;Acc:RF00026]	57407749	-10071	none	other
Interval_124794	15	103852995	103853145	+	151	0.566	0.172	0.063	0.02	0.063	0.116	1.877		ENSSSCG00000059360	103832136	103837439	-	lncRNA			103837439	15556	none	other
Interval_126647	15	117941047	117941197	+	151	0.566	0.091	0.069	0.114	0.045	0.115	1.963		ENSSSCG00000053973	117924602	117930363	+	lncRNA			117924602	16445	none	other
Interval_148670	17	56296711	56296861	+	151	0.566	0.187	0.1	0.016	0.034	0.097	1.838		ENSSSCG00000057148	56303986	56307860	+	lncRNA			56303986	-7125	none	other
Interval_92204	14	1932795	1932945	+	151	0.566	0.156	0.038	0.142	0.006	0.093	1.824		ENSSSCG00000031694	1964849	1987891	-	protein_coding	DIRAS2	DIRAS family GTPase 2 [Source:VGNC Symbol;Acc:VGNC:87313]	1987891	-54946	none	other
Interval_235079	6	22110224	22110374	+	151	0.566	0.188	0.087	0.049	0.018	0.092	1.859		ENSSSCG00000061901	22208673	22213655	+	lncRNA			22208673	-98299	none	other
Interval_104148	14	80934240	80934390	+	151	0.566	0.146	0.086	0.053	0.065	0.084	1.954		ENSSSCG00000059281	80815496	80817373	-	lncRNA			80817373	116867	none	other
Interval_172954	2	115403443	115403593	+	151	0.566	0.241	0.039	0.036	0.039	0.079	1.786		ENSSSCG00000014196	115279146	115488410	-	protein_coding	TMEM232	transmembrane protein 232 [Source:VGNC Symbol;Acc:VGNC:94147]	115488410	-84817	intron	intron
Interval_235051	6	21553045	21553195	+	151	0.566	0.149	0.06	0.117	0.036	0.073	1.926		ENSSSCG00000019425	21515788	21515893	+	snRNA	U6	U6 spliceosomal RNA [Source:RFAM;Acc:RF00026]	21515788	37257	none	other
Interval_27585	1	220013199	220013349	+	151	0.566	0.239	0.046	0.052	0.025	0.072	1.791		ENSSSCG00000060213	220073759	220078568	+	lncRNA			220073759	-60410	none	other
Interval_126203	15	113400133	113400283	+	151	0.566	0.147	0.067	0.111	0.044	0.065	1.939		ENSSSCG00000058013	113370337	113374217	+	lncRNA			113370337	29796	none	other
Interval_202540	4	26048822	26048972	+	151	0.566	0.152	0.04	0.056	0.128	0.059	1.916		ENSSSCG00000054620	26381449	26386301	-	lncRNA			26386301	-337329	none	other
Interval_320321	X	110647925	110648075	+	151	0.566	0.204	0.024	0.109	0.04	0.057	1.831		ENSSSCG00000030908	110622132	110658827	+	protein_coding			110622132	25793	intron	intron
Interval_189010	3	69827526	69827676	+	151	0.566	0.256	0.053	0.036	0.034	0.056	1.762		ENSSSCG00000008308	69839890	69859731	-	protein_coding	EMX1	empty spiracles homeobox 1 [Source:VGNC Symbol;Acc:VGNC:87692]	69859731	-32055	none	other
Interval_84695	13	141927581	141927731	+	151	0.566	0.219	0.037	0.104	0.021	0.054	1.803		ENSSSCG00000054473	141920309	141925239	-	lncRNA			141925239	2342	none	2-3kb
Interval_116105	15	32507374	32507524	+	151	0.566	0.214	0.034	0.056	0.08	0.05	1.846		ENSSSCG00000028195	32540893	32592779	-	protein_coding	ERICH1	glutamate rich 1 [Source:VGNC Symbol;Acc:VGNC:96154]	32592779	-85255	none	other
Interval_140320	16	78821037	78821187	+	151	0.566	0.108	0.123	0.081	0.086	0.036	1.953		ENSSSCG00000017112	78937566	78945269	+	protein_coding	IRX4	iroquois homeobox 4 [Source:VGNC Symbol;Acc:VGNC:89218]	78937566	-116379	none	other
Interval_299231	9	53100462	53100612	+	151	0.566	0.25	0.033	0.05	0.076	0.025	1.758		ENSSSCG00000050125	53066009	53077678	+	protein_coding	VSIG10L2	V-set and immunoglobulin domain containing 10 like 2 [Source:HGNC Symbol;Acc:HGNC:27879]	53066009	34453	none	other
Interval_106763	14	103356208	103356358	+	151	0.566	0.191	0.117	0.081	0.023	0.021	1.821		ENSSSCG00000054626	103340046	103345013	+	lncRNA			103340046	16162	none	other
Interval_75165	13	68014035	68014185	+	151	0.566	0.219	0.066	0.045	0.088	0.016	1.808		ENSSSCG00000011578	67922480	67983526	-	protein_coding	TAMM41	TAM41 mitochondrial translocator assembly and maintenance homolog [Source:VGNC Symbol;Acc:VGNC:108698]	67983526	30509	none	other
Interval_275623	8	8564419	8564569	+	151	0.565	0.203	0.024	0.04	0.022	0.145	1.773		ENSSSCG00000039778	8251512	8254056	+	protein_coding			8251512	312907	none	other
Interval_173912	2	122085548	122085698	+	151	0.565	0.124	0.055	0.056	0.081	0.12	1.96		ENSSSCG00000055000	122068913	122073993	-	lncRNA			122073993	11555	none	other
Interval_308228	9	121225751	121225901	+	151	0.565	0.124	0.08	0.082	0.034	0.116	1.951		ENSSSCG00000015526	121218369	121236430	-	protein_coding	NPHS2	NPHS2 stomatin family member, podocin [Source:VGNC Symbol;Acc:VGNC:90850]	121236430	-10529	exon	exon
Interval_77756	13	86816010	86816160	+	151	0.565	0.19	0.047	0.072	0.031	0.095	1.88		ENSSSCG00000057554	86823484	86828306	+	lncRNA			86823484	-7324	none	other
Interval_113830	15	12453395	12453545	+	151	0.565	0.122	0.065	0.1	0.057	0.09	1.975		ENSSSCG00000018499	12448074	12448168	+	snRNA	U6	U6 spliceosomal RNA [Source:RFAM;Acc:RF00026]	12448074	5321	none	other
Interval_115779	15	30404593	30404743	+	151	0.565	0.196	0.112	0	0.041	0.085	1.773		ENSSSCG00000015733	30313817	30579306	-	protein_coding	GLI2	GLI family zinc finger 2 [Source:VGNC Symbol;Acc:VGNC:96324]	30579306	-174563	intron	intron
Interval_26521	1	211038675	211038825	+	151	0.565	0.167	0.064	0.094	0.027	0.083	1.91		ENSSSCG00000050395	211029998	211030103	+	snRNA	U6	U6 spliceosomal RNA [Source:RFAM;Acc:RF00026]	211029998	8677	none	other
Interval_47187	11	10749448	10749598	+	151	0.565	0.088	0.129	0.043	0.095	0.08	1.965		ENSSSCG00000057787	10463672	10628004	-	lncRNA			10628004	121444	none	other
Interval_235548	6	26887269	26887419	+	151	0.565	0.162	0.077	0.072	0.045	0.08	1.94		ENSSSCG00000056410	26859657	26862084	-	lncRNA			26862084	25185	none	other
Interval_250882	6	132176881	132177031	+	151	0.565	0.151	0.048	0.116	0.04	0.079	1.924		ENSSSCG00000059804	132294639	132295974	+	lncRNA			132294639	-117608	none	other
Interval_74652	13	65425825	65425975	+	151	0.565	0.237	0.032	0.045	0.047	0.074	1.805		ENSSSCG00000033624	65367608	65721405	-	protein_coding	SRGAP3	SLIT-ROBO Rho GTPase activating protein 3 [Source:VGNC Symbol;Acc:VGNC:93455]	65721405	-295430	intron	intron
Interval_11808	1	88804634	88804784	+	151	0.565	0.209	0.052	0.086	0.018	0.07	1.838		ENSSSCG00000004475	88596237	88601757	+	protein_coding	HTR1B	5-hydroxytryptamine receptor 1B [Source:NCBI gene (formerly Entrezgene);Acc:397563]	88596237	208397	none	other
Interval_215025	4	121141049	121141199	+	151	0.565	0.241	0.051	0.043	0.031	0.069	1.794		ENSSSCG00000006879	120961381	121041802	-	protein_coding	PTBP2	polypyrimidine tract binding protein 2 [Source:VGNC Symbol;Acc:VGNC:91937]	121041802	99247	none	other
Interval_215091	4	121566125	121566275	+	151	0.565	0.152	0.139	0.064	0.011	0.068	1.867		ENSSSCG00000060812	121571853	121576947	+	lncRNA			121571853	-5578	none	other
Interval_26167	1	207713473	207713623	+	151	0.565	0.177	0.047	0.077	0.067	0.067	1.923		ENSSSCG00000039025	207641011	207801952	+	protein_coding	FREM1	FRAS1 related extracellular matrix 1 [Source:VGNC Symbol;Acc:VGNC:88233]	207641011	72462	intron	intron
Interval_139238	16	69756281	69756431	+	151	0.565	0.188	0.064	0.075	0.041	0.067	1.903		ENSSSCG00000055567	69746257	69752324	-	lncRNA			69752324	3957	none	other
Interval_284074	8	78973908	78974058	+	151	0.565	0.147	0.07	0.044	0.122	0.051	1.93		ENSSSCG00000040704	79015880	79017088	-	protein_coding			79017088	-43030	none	other
Interval_94424	14	18288485	18288635	+	151	0.565	0.248	0.076	0.019	0.042	0.05	1.763		ENSSSCG00000055069	18148958	18153630	-	lncRNA			18153630	134855	none	other
Interval_144545	17	31358898	31359048	+	151	0.565	0.225	0.057	0.078	0.024	0.05	1.819		ENSSSCG00000043528	31395205	31397051	+	lncRNA			31395205	-36157	none	other
Interval_232556	6	5410221	5410371	+	151	0.565	0.211	0.069	0.043	0.065	0.047	1.863		ENSSSCG00000002684	4808255	5832415	-	protein_coding	CDH13	cadherin 13 [Source:NCBI gene (formerly Entrezgene);Acc:100126163]	5832415	-422044	intron	intron
Interval_11655	1	86741057	86741207	+	151	0.565	0.156	0.083	0.075	0.079	0.042	1.943		ENSSSCG00000061044	86713976	86719095	-	lncRNA			86719095	21962	none	other
Interval_179478	3	5293048	5293198	+	151	0.565	0.22	0.051	0.047	0.075	0.042	1.845		ENSSSCG00000007599	5322255	5409171	+	protein_coding	LMTK2	lemur tyrosine kinase 2 [Source:VGNC Symbol;Acc:VGNC:109428]	5322255	-29057	none	other
Interval_125036	15	105521363	105521513	+	151	0.565	0.215	0.052	0.087	0.044	0.037	1.843		ENSSSCG00000022296	105401165	105506114	+	protein_coding	CDK15	cyclin dependent kinase 15 [Source:VGNC Symbol;Acc:VGNC:95614]	105401165	120198	none	other
Interval_266314	7	65467950	65468100	+	151	0.565	0.218	0.162	0.015	0.012	0.027	1.679		ENSSSCG00000044687	65436705	65441735	+	lncRNA			65436705	31245	none	other
Interval_83596	13	134664467	134664617	+	151	0.565	0.32	0.034	0.063	0.004	0.013	1.525		ENSSSCG00000011857	134596150	134656744	+	protein_coding	LMLN	leishmanolysin like peptidase [Source:VGNC Symbol;Acc:VGNC:89759]	134596150	68317	none	other
Interval_88141	13	178821077	178821227	+	151	0.564	0.146	0.043	0.098	0.008	0.142	1.85		ENSSSCG00000012002	177365772	179013542	-	protein_coding	ROBO2	roundabout guidance receptor 2 [Source:HGNC Symbol;Acc:HGNC:10250]	179013542	-192315	intron	intron1
Interval_157797	18	52368957	52369107	+	151	0.564	0.143	0.125	0.024	0.029	0.114	1.879		ENSSSCG00000016763	52404072	52697900	+	protein_coding	GLI3	GLI family zinc finger 3 [Source:VGNC Symbol;Acc:VGNC:88483]	52404072	-34965	none	other
Interval_48053	11	15425962	15426112	+	151	0.564	0.077	0.131	0.091	0.032	0.105	1.95		ENSSSCG00000052304	15419724	15423702	-	lncRNA			15423702	2260	none	2-3kb
Interval_5619	1	34634692	34634842	+	151	0.564	0.15	0.117	0.049	0.035	0.085	1.923		ENSSSCG00000004209	34693368	35258699	+	protein_coding	PTPRK	protein tyrosine phosphatase receptor type K [Source:VGNC Symbol;Acc:VGNC:91991]	34693368	-58526	none	other
Interval_61160	12	36277357	36277507	+	151	0.564	0.243	0.041	0.053	0.015	0.085	1.767		ENSSSCG00000062359	36321062	36325569	+	lncRNA			36321062	-43555	none	other
Interval_222924	5	43823400	43823550	+	151	0.564	0.164	0.054	0.092	0.051	0.074	1.936		ENSSSCG00000052538	43866554	43866838	+	protein_coding			43866554	-43004	none	other
Interval_155918	18	41046291	41046441	+	151	0.564	0.139	0.107	0.078	0.041	0.072	1.954		ENSSSCG00000016668	40820644	41409087	+	protein_coding	PDE1C	phosphodiesterase 1C [Source:VGNC Symbol;Acc:VGNC:91250]	40820644	225647	intron	intron
Interval_26522	1	211047284	211047434	+	151	0.564	0.19	0.08	0.076	0.023	0.067	1.88		ENSSSCG00000050395	211029998	211030103	+	snRNA	U6	U6 spliceosomal RNA [Source:RFAM;Acc:RF00026]	211029998	17286	none	other
Interval_262423	7	37445191	37445341	+	151	0.564	0.228	0.066	0.064	0.018	0.06	1.815		ENSSSCG00000001639	37333947	37554570	-	protein_coding	TRERF1	transcriptional regulating factor 1 [Source:VGNC Symbol;Acc:VGNC:94387]	37554570	-109229	intron	intron
Interval_97539	14	39174340	39174490	+	151	0.564	0.206	0.072	0.036	0.064	0.057	1.873		ENSSSCG00000030289	39202169	39292003	-	protein_coding	PTPN11	protein tyrosine phosphatase non-receptor type 11 [Source:VGNC Symbol;Acc:VGNC:91972]	39292003	-117513	none	other
Interval_161533	2	19268754	19268904	+	151	0.564	0.255	0.036	0.055	0.035	0.056	1.772		ENSSSCG00000062331	19334046	19339155	+	lncRNA			19334046	-65142	none	other
Interval_55835	12	2905251	2905401	+	151	0.564	0.212	0.119	0.045	0.006	0.055	1.78		ENSSSCG00000061853	2883169	2889618	+	lncRNA			2883169	22082	none	other
Interval_37713	10	16779669	16779819	+	151	0.564	0.221	0.069	0.044	0.052	0.049	1.848		ENSSSCG00000010872	16441447	16741337	-	protein_coding	AKT3	AKT serine/threonine kinase 3 [Source:VGNC Symbol;Acc:VGNC:96306]	16741337	38332	none	other
Interval_144325	17	30219488	30219638	+	151	0.564	0.163	0.046	0.142	0.039	0.046	1.886		ENSSSCG00000053422	30217303	30224099	-	protein_coding	THBD	thrombomodulin [Source:NCBI gene (formerly Entrezgene);Acc:100157642]	30224099	-4461	exon	utr3
Interval_23615	1	185260113	185260263	+	151	0.564	0.236	0.084	0.034	0.035	0.046	1.801		ENSSSCG00000054165	185278208	185283108	+	lncRNA			185278208	-17945	none	other
Interval_163326	2	33574986	33575136	+	151	0.564	0.305	0.02	0.045	0.02	0.045	1.62		ENSSSCG00000013338	33561008	33613549	+	protein_coding	SLC5A12	solute carrier family 5 member 12 [Source:VGNC Symbol;Acc:VGNC:93142]	33561008	13978	intron	intron
Interval_207997	4	74354636	74354786	+	151	0.564	0.264	0.024	0.065	0.046	0.038	1.74		ENSSSCG00000006238	74343123	74372621	+	protein_coding	CYP7A1	cytochrome P450 family 7 subfamily A member 1 [Source:VGNC Symbol;Acc:VGNC:98774]	74343123	11513	intron	intron
Interval_152785	18	17365885	17366035	+	151	0.564	0.184	0.057	0.1	0.061	0.034	1.895		ENSSSCG00000057626	17303459	17307186	-	lncRNA			17307186	58699	none	other
Interval_215731	4	125727748	125727898	+	151	0.564	0.104	0.197	0.038	0.066	0.031	1.86		ENSSSCG00000022534	125741711	125856185	+	protein_coding	ZNF644	zinc finger protein 644 [Source:VGNC Symbol;Acc:VGNC:95283]	125741711	-13813	none	other
Interval_305940	9	105367413	105367563	+	151	0.564	0.226	0.079	0.048	0.058	0.024	1.821		ENSSSCG00000015428	105325763	105388928	-	protein_coding	PUS7	pseudouridine synthase 7 [Source:VGNC Symbol;Acc:VGNC:108161]	105388928	-21365	intron	intron
Interval_299481	9	54208893	54209043	+	151	0.564	0.227	0.06	0.105	0.025	0.02	1.781		ENSSSCG00000053227	54742548	54749236	+	lncRNA			54742548	-533505	none	other
Interval_151681	18	11239028	11239178	+	151	0.564	0.211	0.101	0.065	0.041	0.019	1.826		ENSSSCG00000044154	11296149	11304406	+	lncRNA			11296149	-56971	none	other
Interval_73807	13	58152525	58152675	+	151	0.563	0.103	0.053	0.07	0.064	0.148	1.958		ENSSSCG00000059803	58208780	58213908	-	lncRNA			58213908	-61233	none	other
Interval_86450	13	156111969	156112119	+	151	0.563	0.124	0.072	0.051	0.064	0.125	1.962		ENSSSCG00000058248	156126070	156131137	+	lncRNA			156126070	-13951	none	other
Interval_200623	4	12472098	12472248	+	151	0.563	0.23	0.058	0.011	0.034	0.104	1.766		ENSSSCG00000005965	12455122	12461078	-	protein_coding	MYC	MYC proto-oncogene, bHLH transcription factor [Source:NCBI gene (formerly Entrezgene);Acc:448810]	12461078	11020	none	other
Interval_281897	8	61181836	61181986	+	151	0.563	0.117	0.07	0.099	0.058	0.092	1.985			60793869	60794142	+	protein_coding			60793869	387967	none	other
Interval_192445	3	95139786	95139936	+	151	0.563	0.169	0.109	0.035	0.034	0.091	1.897		ENSSSCG00000008445	94909127	95138915	+	protein_coding	SRBD1	S1 RNA binding domain 1 [Source:VGNC Symbol;Acc:VGNC:93447]	94909127	230659	none	other
Interval_129027	15	133407311	133407461	+	151	0.563	0.168	0.057	0.05	0.074	0.088	1.937		ENSSSCG00000016295	133332718	133460166	-	protein_coding	NGEF	neuronal guanine nucleotide exchange factor [Source:VGNC Symbol;Acc:VGNC:96443]	133460166	-52705	intron	intron
Interval_311893	AEMK02000361.1	877659	877809	+	151	0.563	0.193	0.09	0.042	0.034	0.077	1.881		ENSSSCG00000000959	108449	803248	-	protein_coding	LARGE1	LARGE xylosyl- and glucuronyltransferase 1 [Source:VGNC Symbol;Acc:VGNC:96402]	803248	74411	none	other
Interval_47366	11	11682115	11682265	+	151	0.563	0.157	0.118	0.042	0.044	0.076	1.922		ENSSSCG00000063290	11770261	11776404	-	lncRNA			11776404	-94139	none	other
Interval_156578	18	44438643	44438793	+	151	0.563	0.114	0.134	0.049	0.067	0.073	1.961		ENSSSCG00000048246	44450794	44453615	+	lncRNA			44450794	-12001	none	other
Interval_183997	3	33475894	33476044	+	151	0.563	0.221	0.099	0.022	0.024	0.07	1.8		ENSSSCG00000059976	33598166	33604737	+	lncRNA			33598166	-122122	none	other
Interval_115157	15	24786687	24786837	+	151	0.563	0.193	0.128	0.025	0.022	0.07	1.826		ENSSSCG00000029304	24736594	24787865	+	protein_coding	STEAP3	STEAP3 metalloreductase [Source:VGNC Symbol;Acc:VGNC:96048]	24736594	50093	intron	intron
Interval_150059	18	1344226	1344376	+	151	0.563	0.228	0.067	0.01	0.074	0.058	1.799		ENSSSCG00000033272	1444739	1499887	-	protein_coding	DNAJB6	DnaJ heat shock protein family (Hsp40) member B6 [Source:VGNC Symbol;Acc:VGNC:110294]	1499887	-155511	none	other
Interval_237289	6	38493216	38493366	+	151	0.563	0.184	0.087	0.051	0.061	0.054	1.916		ENSSSCG00000059469	38453443	38453547	+	snRNA	U6	U6 spliceosomal RNA [Source:RFAM;Acc:RF00026]	38453443	39773	none	other
Interval_157421	18	49970857	49971007	+	151	0.563	0.164	0.131	0.043	0.053	0.045	1.902		ENSSSCG00000062412	49993084	49996557	-	lncRNA			49996557	-25550	none	other
Interval_8042	1	54980709	54980859	+	151	0.563	0.168	0.139	0.05	0.038	0.042	1.883		ENSSSCG00000051452	54985642	54988780	-	protein_coding			54988780	-7921	none	other
Interval_251704	6	139838257	139838407	+	151	0.563	0.254	0.051	0.049	0.049	0.034	1.779		ENSSSCG00000050694	139742972	139766455	+	lncRNA			139742972	95285	none	other
Interval_151004	18	7228269	7228419	+	151	0.563	0.21	0.11	0.045	0.038	0.033	1.836		ENSSSCG00000056503	7206092	7207036	+	protein_coding	OR9A2	olfactory receptor family 9 subfamily A member 2 [Source:HGNC Symbol;Acc:HGNC:15093]	7206092	22177	none	other
Interval_17556	1	136287925	136288075	+	151	0.563	0.221	0.078	0.072	0.043	0.024	1.831		ENSSSCG00000057411	136288544	136291793	+	lncRNA			136288544	-469	none	<=1kb
Interval_246150	6	94133668	94133818	+	151	0.563	0.195	0.077	0.073	0.072	0.02	1.871		ENSSSCG00000003646	94026675	94028030	-	protein_coding	POU3F1	POU class 3 homeobox 1 [Source:VGNC Symbol;Acc:VGNC:91675]	94028030	105638	none	other
Interval_269121	7	88464894	88465044	+	151	0.562	0.092	0.082	0.074	0.05	0.139	1.972		ENSSSCG00000002270	88416030	88467557	-	protein_coding			88467557	-2513	exon	2-3kb
Interval_51179	11	47325750	47325900	+	151	0.562	0.097	0.139	0.025	0.057	0.12	1.926		ENSSSCG00000046758	47420884	47426009	+	lncRNA			47420884	-94984	none	other
Interval_259114	7	16553538	16553688	+	151	0.562	0.158	0.065	0.071	0.029	0.116	1.922		ENSSSCG00000043011	16725970	16842215	-	lncRNA			16842215	-288527	none	other
Interval_125970	15	111880943	111881093	+	151	0.562	0.185	0.072	0.034	0.056	0.091	1.904		ENSSSCG00000038814	111956671	111959028	+	protein_coding			111956671	-75578	none	other
Interval_102324	14	67397974	67398124	+	151	0.562	0.046	0.139	0.093	0.073	0.088	1.969		ENSSSCG00000055826	67405318	67411082	+	lncRNA			67405318	-7194	none	other
Interval_88570	13	181397018	181397168	+	151	0.562	0.145	0.104	0.029	0.073	0.087	1.941		ENSSSCG00000053911	181396287	181399053	+	lncRNA			181396287	731	exon	<=1kb
Interval_113057	15	5016287	5016437	+	151	0.562	0.11	0.11	0.099	0.036	0.083	1.968		ENSSSCG00000061311	5115334	5122104	+	lncRNA			5115334	-98897	none	other
Interval_85844	13	148975606	148975756	+	151	0.562	0.139	0.123	0.019	0.076	0.08	1.92		ENSSSCG00000052517	148973418	149069870	-	protein_coding			149069870	-94114	intron	intron1
Interval_202383	4	24307357	24307507	+	151	0.562	0.184	0.032	0.104	0.039	0.079	1.884		ENSSSCG00000057841	24286925	24292373	+	lncRNA			24286925	20432	none	other
Interval_266427	7	66174450	66174600	+	151	0.562	0.228	0.071	0.038	0.024	0.078	1.819		ENSSSCG00000001963	65805522	65833529	+	protein_coding	EGLN3	egl-9 family hypoxia inducible factor 3 [Source:VGNC Symbol;Acc:VGNC:87589]	65805522	368928	none	other
Interval_22704	1	178109198	178109348	+	151	0.562	0.196	0.061	0.029	0.077	0.075	1.887		ENSSSCG00000055510	178197673	178276698	+	lncRNA			178197673	-88325	none	other
Interval_9479	1	68691281	68691431	+	151	0.562	0.129	0.095	0.091	0.048	0.075	1.977		ENSSSCG00000004361	68057538	68679256	+	protein_coding	GRIK2	glutamate ionotropic receptor kainate type subunit 2 [Source:VGNC Symbol;Acc:VGNC:88678]	68057538	633743	none	other
Interval_109236	14	122096077	122096227	+	151	0.562	0.112	0.093	0.115	0.051	0.067	1.978		ENSSSCG00000058444	122032118	122035805	-	lncRNA			122035805	60272	none	other
Interval_24409	1	191002628	191002778	+	151	0.562	0.194	0.101	0.018	0.059	0.066	1.864		ENSSSCG00000057797	191036719	191043397	-	lncRNA			191043397	-40619	none	other
Interval_27943	1	222774000	222774150	+	151	0.562	0.196	0.108	0.039	0.034	0.061	1.867		ENSSSCG00000005249	222658382	222725259	+	protein_coding	ENTREP1	endosomal transmembrane epsin interactor 1 [Source:VGNC Symbol;Acc:VGNC:87944]	222658382	115618	none	other
Interval_204398	4	40027316	40027466	+	151	0.562	0.147	0.072	0.054	0.115	0.051	1.952		ENSSSCG00000006088	40001395	40129697	-	protein_coding	SDC2	syndecan 2 [Source:NCBI gene (formerly Entrezgene);Acc:100152754]	40129697	-102231	intron	intron1
Interval_50626	11	39748528	39748678	+	151	0.562	0.202	0.037	0.106	0.049	0.045	1.864		ENSSSCG00000051863	39969619	39969939	+	processed_pseudogene			39969619	-220941	none	other
Interval_110344	14	129278543	129278693	+	151	0.562	0.241	0.07	0.039	0.045	0.044	1.812		ENSSSCG00000059326	129373562	129378305	-	lncRNA			129378305	-99612	none	other
Interval_211594	4	96688464	96688614	+	151	0.562	0.278	0.059	0.048	0.009	0.044	1.691		ENSSSCG00000055984	96692719	96693006	-	protein_coding	LCE7A	late cornified envelope 7A [Source:HGNC Symbol;Acc:HGNC:55921]	96693006	-4392	none	other
Interval_299722	9	55973367	55973517	+	151	0.562	0.222	0.051	0.085	0.04	0.04	1.842		ENSSSCG00000021573	55836701	55864941	+	protein_coding	KCNJ5	potassium inwardly rectifying channel subfamily J member 5 [Source:NCBI gene (formerly Entrezgene);Acc:397448]	55836701	136666	none	other
Interval_239882	6	56080342	56080492	+	151	0.562	0.259	0.142	0.02	0	0.017	1.586		ENSSSCG00000033542	56076293	56096154	+	protein_coding	VSTM1	V-set and transmembrane domain containing 1 [Source:VGNC Symbol;Acc:VGNC:98678]	56076293	4049	intron	intron1
Interval_219958	5	18116807	18116957	+	151	0.561	0.136	0.06	0.055	0.055	0.133	1.949		ENSSSCG00000027548	18108680	18119773	-	protein_coding	KRT79	keratin 79 [Source:VGNC Symbol;Acc:VGNC:89595]	18119773	-2816	intron	2-3kb
Interval_89246	13	189829937	189830087	+	151	0.561	0.122	0.057	0.085	0.053	0.122	1.971		ENSSSCG00000054329	189851804	189851910	-	snRNA	U6	U6 spliceosomal RNA [Source:RFAM;Acc:RF00026]	189851910	-21823	none	other
Interval_41757	10	47490609	47490759	+	151	0.561	0.172	0.048	0.092	0.023	0.103	1.896		ENSSSCG00000011056	47384861	48049706	+	protein_coding	FRMD4A	FERM domain containing 4A [Source:VGNC Symbol;Acc:VGNC:96088]	47384861	105748	intron	intron
Interval_310271	9	134066544	134066694	+	151	0.561	0.187	0.047	0.078	0.036	0.092	1.903		ENSSSCG00000056784	133920789	133920895	+	snRNA	U6	U6 spliceosomal RNA [Source:RFAM;Acc:RF00026]	133920789	145755	none	other
Interval_307382	9	116544378	116544528	+	151	0.561	0.106	0.062	0.095	0.103	0.073	1.995		ENSSSCG00000015499	116463779	117060053	+	protein_coding	RABGAP1L	RAB GTPase activating protein 1 like [Source:VGNC Symbol;Acc:VGNC:108611]	116463779	80599	intron	intron
Interval_131672	16	14217615	14217765	+	151	0.561	0.131	0.163	0.038	0.035	0.072	1.9		ENSSSCG00000057717	14174517	14179572	-	lncRNA			14179572	38043	none	other
Interval_194852	3	111761687	111761837	+	151	0.561	0.192	0.08	0.082	0.015	0.07	1.872		ENSSSCG00000027135	111748105	111770901	+	protein_coding	PPM1G	protein phosphatase, Mg2+/Mn2+ dependent 1G [Source:VGNC Symbol;Acc:VGNC:91707]	111748105	13582	exon	utr5
Interval_166810	2	67054199	67054349	+	151	0.561	0.144	0.086	0.042	0.101	0.065	1.961		ENSSSCG00000062836	67031622	67034327	-	lncRNA			67034327	19872	none	other
Interval_286867	8	106247602	106247752	+	151	0.561	0.235	0.033	0.078	0.028	0.065	1.81		ENSSSCG00000036158	106283243	106289490	+	protein_coding	TRAM1L1	translocation associated membrane protein 1 like 1 [Source:HGNC Symbol;Acc:HGNC:28371]	106283243	-35491	none	other
Interval_149287	17	60302211	60302361	+	151	0.561	0.1	0.201	0.04	0.036	0.061	1.87		ENSSSCG00000007531	59967165	59974706	+	protein_coding	FAM217B	family with sequence similarity 217 member B [Source:VGNC Symbol;Acc:VGNC:95767]	59967165	335046	none	other
Interval_103153	14	74908293	74908443	+	151	0.561	0.181	0.084	0.088	0.028	0.058	1.906		ENSSSCG00000010281	74734189	74887763	-	protein_coding	PSAP	prosaposin [Source:VGNC Symbol;Acc:VGNC:109480]	74887763	20530	none	other
Interval_795	1	4616762	4616912	+	151	0.561	0.187	0.106	0.058	0.039	0.05	1.9		ENSSSCG00000061338	4723451	4728412	-	lncRNA			4728412	-111500	none	other
Interval_226908	5	72940620	72940770	+	151	0.561	0.167	0.076	0.113	0.034	0.05	1.918		ENSSSCG00000060645	73015279	73021571	-	lncRNA			73021571	-80801	none	other
Interval_199509	4	6801950	6802100	+	151	0.561	0.134	0.141	0.082	0.032	0.049	1.924		ENSSSCG00000040767	6884861	6887972	+	protein_coding			6884861	-82761	none	other
Interval_6277	1	39090096	39090246	+	151	0.561	0.205	0.036	0.105	0.048	0.046	1.864		ENSSSCG00000036607	38014255	39040605	-	protein_coding	NKAIN2	sodium/potassium transporting ATPase interacting 2 [Source:VGNC Symbol;Acc:VGNC:103141]	39040605	49491	none	other
Interval_273726	7	118370213	118370363	+	151	0.561	0.298	0.041	0.034	0.02	0.046	1.66		ENSSSCG00000056122	118033005	118034150	+	lncRNA			118033005	337208	none	other
Interval_156965	18	46703664	46703814	+	151	0.561	0.269	0.081	0.032	0.016	0.041	1.712		ENSSSCG00000041810	46513885	46691513	+	lncRNA			46513885	189779	none	other
Interval_76004	13	72435467	72435617	+	151	0.561	0.25	0.122	0.009	0.019	0.04	1.689		ENSSSCG00000054607	72394393	72394713	-	protein_coding			72394713	40754	none	other
Interval_175338	2	133099703	133099853	+	151	0.561	0.251	0.047	0.059	0.044	0.038	1.795		ENSSSCG00000053462	133195787	133201908	+	lncRNA			133195787	-95934	none	other
Interval_207565	4	72010357	72010507	+	151	0.561	0.156	0.122	0.047	0.078	0.036	1.924		ENSSSCG00000025087	71903318	72107044	+	protein_coding	ASPH	aspartate beta-hydroxylase [Source:VGNC Symbol;Acc:VGNC:85584]	71903318	107039	intron	intron
Interval_225590	5	65112932	65113082	+	151	0.561	0.32	0.029	0.02	0.052	0.019	1.582		ENSSSCG00000033544	65052519	65123788	-	protein_coding	NTF3	neurotrophin 3 [Source:VGNC Symbol;Acc:VGNC:90928]	65123788	-10706	intron	intron1
Interval_277611	8	22494216	22494366	+	151	0.561	0.167	0.065	0.121	0.07	0.015	1.885		ENSSSCG00000008765	23459475	23873007	+	protein_coding	PCDH7	protocadherin 7 [Source:NCBI gene (formerly Entrezgene);Acc:100520035]	23459475	-965109	none	other
Interval_221818	5	32571908	32572058	+	151	0.561	0.299	0.035	0.072	0.02	0.013	1.628		ENSSSCG00000062169	32568023	32583239	-	protein_coding	IL26	interleukin 26 [Source:HGNC Symbol;Acc:HGNC:17119]	32583239	-11181	intron	intron
Interval_199855	4	8305792	8305942	+	151	0.56	0.111	0.094	0.062	0.024	0.15	1.928		ENSSSCG00000031682	8276935	8277018	+	miRNA	ssc-mir-9795	ssc-mir-9795 [Source:miRBase;Acc:MI0031559]	8276935	28857	none	other
Interval_268278	7	82565841	82565991	+	151	0.56	0.088	0.066	0.086	0.073	0.128	1.994		ENSSSCG00000059583	83068624	83075233	-	lncRNA			83075233	-509242	none	other
Interval_60284	12	27572055	27572205	+	151	0.56	0.138	0.135	0.009	0.03	0.128	1.847		ENSSSCG00000017592	27450806	27526194	-	protein_coding	MBTD1	mbt domain containing 1 [Source:VGNC Symbol;Acc:VGNC:90060]	27526194	45861	none	other
Interval_5201	1	31917105	31917255	+	151	0.56	0.065	0.058	0.08	0.113	0.124	1.984		ENSSSCG00000025992	31859960	31959837	-	protein_coding	ENPP3	ectonucleotide pyrophosphatase/phosphodiesterase 3 [Source:VGNC Symbol;Acc:VGNC:87710]	31959837	-42582	intron	intron
Interval_111952	14	138561574	138561724	+	151	0.56	0.102	0.167	0.039	0.034	0.097	1.911		ENSSSCG00000010756	138499309	138771540	+	protein_coding	MGMT	O-6-methylguanine-DNA methyltransferase [Source:VGNC Symbol;Acc:VGNC:90200]	138499309	62265	intron	intron
Interval_225807	5	66510813	66510963	+	151	0.56	0.193	0.104	0.031	0.017	0.094	1.843		ENSSSCG00000059292	66487797	66493127	+	lncRNA			66487797	23016	none	other
Interval_80643	13	112435438	112435588	+	151	0.56	0.144	0.102	0.065	0.039	0.09	1.958		ENSSSCG00000011756	112035854	112725618	+	protein_coding	NLGN1	neuroligin 1 [Source:VGNC Symbol;Acc:VGNC:90777]	112035854	399584	intron	intron
Interval_114486	15	18202725	18202875	+	151	0.56	0.146	0.093	0.088	0.023	0.09	1.939		ENSSSCG00000046082	18108112	18169660	-	lncRNA			18169660	33065	none	other
Interval_130484	16	980540	980690	+	151	0.56	0.173	0.092	0.038	0.05	0.088	1.925		ENSSSCG00000061189	887489	887595	+	snRNA	U6	U6 spliceosomal RNA [Source:RFAM;Acc:RF00026]	887489	93051	none	other
Interval_157767	18	51969117	51969267	+	151	0.56	0.111	0.149	0.059	0.036	0.085	1.945		ENSSSCG00000052516	51944806	51950428	+	lncRNA			51944806	24311	none	other
Interval_189688	3	74349172	74349322	+	151	0.56	0.22	0.046	0.082	0.007	0.085	1.802		ENSSSCG00000019420	74216042	74216140	-	snoRNA	SNORD16	Small nucleolar RNA SNORD16 [Source:RFAM;Acc:RF00138]	74216140	133032	none	other
Interval_137976	16	61139869	61140019	+	151	0.56	0.149	0.105	0.056	0.048	0.083	1.958		ENSSSCG00000052554	61131576	61134318	-	lncRNA			61134318	5551	none	other
Interval_177574	2	146097303	146097453	+	151	0.56	0.169	0.099	0.042	0.053	0.077	1.935		ENSSSCG00000055331	146126813	146131979	-	lncRNA			146131979	-34526	none	other
Interval_302194	9	72838411	72838561	+	151	0.56	0.153	0.071	0.111	0.03	0.075	1.939		ENSSSCG00000058359	72864283	72868227	-	lncRNA			72868227	-29666	none	other
Interval_136665	16	51677051	51677201	+	151	0.56	0.136	0.087	0.09	0.054	0.073	1.981		ENSSSCG00000058593	51628210	51631344	+	lncRNA			51628210	48841	none	other
Interval_110145	14	128126216	128126366	+	151	0.56	0.222	0.07	0.048	0.032	0.068	1.851		ENSSSCG00000010672	128068959	128110512	-	protein_coding	RAB11FIP2	RAB11 family interacting protein 2 [Source:VGNC Symbol;Acc:VGNC:92039]	128110512	15704	none	other
Interval_20175	1	156633322	156633472	+	151	0.56	0.203	0.059	0.072	0.043	0.062	1.895		ENSSSCG00000004886	156295434	156435822	-	protein_coding	CDH7	cadherin 7 [Source:VGNC Symbol;Acc:VGNC:97923]	156435822	197500	none	other
Interval_99920	14	51688402	51688552	+	151	0.56	0.191	0.08	0.06	0.057	0.053	1.919		ENSSSCG00000059891	51690372	51690590	-	processed_pseudogene			51690590	-2038	none	2-3kb
Interval_296135	9	34883030	34883180	+	151	0.56	0.118	0.177	0.047	0.047	0.05	1.907		ENSSSCG00000044003	34970258	34973459	+	lncRNA			34970258	-87078	none	other
Interval_188954	3	69465655	69465805	+	151	0.56	0.251	0.069	0.05	0.021	0.049	1.78		ENSSSCG00000060151	69485949	69488975	+	protein_coding	EGR4	early growth response 4 [Source:NCBI gene (formerly Entrezgene);Acc:100516906]	69485949	-20144	none	other
Interval_95424	14	26489989	26490139	+	151	0.56	0.124	0.122	0.11	0.036	0.047	1.945		ENSSSCG00000009753	26209565	26611610	-	protein_coding	TMEM132C	transmembrane protein 132C [Source:VGNC Symbol;Acc:VGNC:94081]	26611610	-121471	intron	intron1
Interval_180944	3	13909719	13909869	+	151	0.56	0.162	0.034	0.046	0.153	0.045	1.879		ENSSSCG00000045291	14108800	14115070	-	protein_coding			14115070	-205201	none	other
Interval_214970	4	120799936	120800086	+	151	0.56	0.2	0.097	0.045	0.053	0.045	1.888		ENSSSCG00000055077	120768519	120773841	-	lncRNA			120773841	26095	none	other
Interval_200981	4	14788575	14788725	+	151	0.56	0.246	0.044	0.065	0.043	0.042	1.808		ENSSSCG00000052959	14771827	14779102	-	lncRNA			14779102	9473	none	other
Interval_316513	X	34457523	34457673	+	151	0.56	0.208	0.047	0.095	0.052	0.039	1.872		ENSSSCG00000041551	34475214	34485161	+	lncRNA			34475214	-17541	none	other
Interval_233419	6	11078770	11078920	+	151	0.56	0.265	0.079	0.021	0.035	0.039	1.737		ENSSSCG00000053272	11083000	11087891	-	lncRNA			11087891	-8971	none	other
Interval_101115	14	59814459	59814609	+	151	0.56	0.266	0.055	0.046	0.038	0.036	1.761		ENSSSCG00000021027	59842468	59935021	+	protein_coding	PGBD5	piggyBac transposable element derived 5 [Source:VGNC Symbol;Acc:VGNC:91346]	59842468	-27859	none	other
Interval_146447	17	43091829	43091979	+	151	0.56	0.303	0.082	0.007	0.015	0.033	1.592		ENSSSCG00000059132	43208225	43213889	-	lncRNA			43213889	-121910	none	other
Interval_153621	18	22339110	22339260	+	151	0.56	0.226	0.11	0.029	0.049	0.025	1.799		ENSSSCG00000053745	22296059	22301062	-	lncRNA			22301062	38048	none	other
Interval_56657	12	6602688	6602838	+	151	0.56	0.326	0.043	0.033	0.024	0.014	1.569		ENSSSCG00000043974	6589658	6590597	+	protein_coding			6589658	13030	none	other
Interval_281975	8	63094652	63094802	+	151	0.559	0.209	0.05	0.034	0.029	0.118	1.837		ENSSSCG00000019754	63266521	63266626	-	snRNA	U6	U6 spliceosomal RNA [Source:RFAM;Acc:RF00026]	63266626	-171824	none	other
Interval_184194	3	34984114	34984264	+	151	0.559	0.25	0.056	0.017	0.029	0.091	1.76		ENSSSCG00000049895	34178321	34184089	+	lncRNA			34178321	805793	none	other
Interval_122975	15	85492950	85493100	+	151	0.559	0.166	0.089	0.031	0.066	0.089	1.936		ENSSSCG00000016008	85542258	85605614	-	protein_coding	CWC22	CWC22 spliceosome associated protein homolog [Source:VGNC Symbol;Acc:VGNC:96215]	85605614	-112514	none	other
Interval_218922	5	12089707	12089857	+	151	0.559	0.146	0.127	0.035	0.047	0.086	1.932		ENSSSCG00000047089	12028518	12028611	+	miRNA	ssc-mir-9790	ssc-mir-9790 [Source:miRBase;Acc:MI0031553]	12028518	61189	none	other
Interval_30758	1	244336409	244336559	+	151	0.559	0.218	0.041	0.05	0.048	0.084	1.864		ENSSSCG00000005401	244397970	244400960	+	protein_coding	CYLC2	cylicin 2 [Source:VGNC Symbol;Acc:VGNC:103051]	244397970	-61411	none	other
Interval_45008	10	67493996	67494146	+	151	0.559	0.121	0.041	0.134	0.062	0.083	1.961		ENSSSCG00000060302	67302626	67302732	-	snRNA	U6	U6 spliceosomal RNA [Source:RFAM;Acc:RF00026]	67302732	191264	none	other
Interval_17834	1	138169274	138169424	+	151	0.559	0.111	0.122	0.049	0.078	0.08	1.985		ENSSSCG00000004814	138126809	138194853	+	protein_coding		leucine rich repeat containing 28 [Source:VGNC Symbol;Acc:VGNC:103118]	138126809	42465	intron	intron
Interval_155744	18	39577138	39577288	+	151	0.559	0.218	0.091	0.024	0.037	0.072	1.84		ENSSSCG00000016665	39412838	39663592	-	protein_coding	BMPER	BMP binding endothelial regulator [Source:VGNC Symbol;Acc:VGNC:97902]	39663592	-86304	intron	intron
Interval_7184	1	48243068	48243218	+	151	0.559	0.218	0.054	0.064	0.034	0.072	1.867		ENSSSCG00000060802	48704318	48709773	+	lncRNA			48704318	-461100	none	other
Interval_70840	13	37905252	37905402	+	151	0.559	0.189	0.092	0.043	0.048	0.069	1.914		ENSSSCG00000047373	37797245	37797432	+	snRNA	U2	U2 spliceosomal RNA [Source:RFAM;Acc:RF00004]	37797245	108007	none	other
Interval_288951	8	123331400	123331550	+	151	0.559	0.173	0.088	0.051	0.061	0.068	1.944		ENSSSCG00000061913	123612501	123619139	-	lncRNA			123619139	-287589	none	other
Interval_279178	8	36272691	36272841	+	151	0.559	0.156	0.067	0.085	0.067	0.066	1.972		ENSSSCG00000008809	36198060	36262430	-	protein_coding	GABRG1	gamma-aminobutyric acid type A receptor subunit gamma1 [Source:VGNC Symbol;Acc:VGNC:88311]	36262430	10261	none	other
Interval_262390	7	37236889	37237039	+	151	0.559	0.11	0.099	0.084	0.092	0.056	1.999		ENSSSCG00000036801	37222324	37258409	-	protein_coding	C6orf132	chromosome 7 C6orf132 homolog [Source:VGNC Symbol;Acc:VGNC:86071]	37258409	-21370	intron	intron
Interval_67022	13	13052697	13052847	+	151	0.559	0.223	0.102	0.035	0.025	0.056	1.824		ENSSSCG00000045332	12954895	12956184	+	protein_coding			12954895	97802	none	other
Interval_196706	3	124007740	124007890	+	151	0.559	0.155	0.075	0.081	0.078	0.052	1.97		ENSSSCG00000053005	124002276	124009090	-	lncRNA			124009090	-1200	exon	1-2kb
Interval_55808	12	2787770	2787920	+	151	0.559	0.233	0.071	0.037	0.05	0.05	1.839		ENSSSCG00000039617	2775857	2775936	-	snoRNA			2775936	11834	none	other
Interval_307560	9	117481717	117481867	+	151	0.559	0.251	0.095	0.035	0.014	0.046	1.75		ENSSSCG00000059246	117340062	117346518	+	lncRNA			117340062	141655	none	other
Interval_109565	14	124050694	124050844	+	151	0.559	0.265	0.053	0.02	0.061	0.043	1.753		ENSSSCG00000032408	124019164	124050365	+	protein_coding	CASP7	caspase 7 [Source:VGNC Symbol;Acc:VGNC:86203]	124019164	31530	none	other
Interval_127313	15	121731272	121731422	+	151	0.559	0.239	0.026	0.091	0.047	0.038	1.802		ENSSSCG00000022846	121630316	121643539	+	protein_coding	SLC4A3	solute carrier family 4 member 3 [Source:VGNC Symbol;Acc:VGNC:95505]	121630316	100956	none	other
Interval_98583	14	44636433	44636583	+	151	0.559	0.161	0.141	0.075	0.026	0.037	1.886		ENSSSCG00000046022	44962578	44972169	-	lncRNA			44972169	-335586	none	other
Interval_307953	9	119700050	119700200	+	151	0.559	0.269	0.05	0.066	0.02	0.037	1.743		ENSSSCG00000039332	119778664	119842922	-	protein_coding	SEC16B	SEC16 homolog B, endoplasmic reticulum export factor [Source:VGNC Symbol;Acc:VGNC:92672]	119842922	-142722	none	other
Interval_70743	13	37231743	37231893	+	151	0.559	0.307	0.042	0.027	0.029	0.036	1.645		ENSSSCG00000060904	37212950	37217298	-	lncRNA			37217298	14445	none	other
Interval_42419	10	51067243	51067393	+	151	0.559	0.273	0.072	0.031	0.033	0.032	1.732		ENSSSCG00000011075	50707054	51205619	-	protein_coding	KIAA1217	KIAA1217 [Source:VGNC Symbol;Acc:VGNC:96079]	51205619	-138226	intron	intron1
Interval_195283	3	113844138	113844288	+	151	0.559	0.281	0.05	0.028	0.054	0.027	1.712		ENSSSCG00000008577	113816772	113857113	+	protein_coding	DNAJC27	DnaJ heat shock protein family (Hsp40) member C27 [Source:VGNC Symbol;Acc:VGNC:102563]	113816772	27366	intron	intron
Interval_46598	11	7599498	7599648	+	151	0.559	0.15	0.089	0.095	0.084	0.023	1.938		ENSSSCG00000046261	7566491	7593532	+	protein_coding	TEX26	testis expressed 26 [Source:HGNC Symbol;Acc:HGNC:28622]	7566491	33007	none	other
Interval_280892	8	50553243	50553393	+	151	0.558	0.149	0.077	0.048	0.021	0.147	1.898		ENSSSCG00000020037	50100289	50100395	+	snRNA	U6	U6 spliceosomal RNA [Source:RFAM;Acc:RF00026]	50100289	452954	none	other
Interval_206107	4	61121903	61122053	+	151	0.558	0.076	0.094	0.094	0.04	0.137	1.975		ENSSSCG00000006172	61114497	61142811	-	protein_coding	PI15	peptidase inhibitor 15 [Source:VGNC Symbol;Acc:VGNC:98188]	61142811	-20758	intron	intron
Interval_284469	8	82510837	82510987	+	151	0.558	0.119	0.051	0.074	0.072	0.126	1.982		ENSSSCG00000047140	82457368	82511177	-	lncRNA			82511177	-190	exon	<=1kb
Interval_272127	7	108116268	108116418	+	151	0.558	0.086	0.081	0.131	0.032	0.112	1.964		ENSSSCG00000056533	108035440	108040491	+	lncRNA			108035440	80828	none	other
Interval_267139	7	72008568	72008718	+	151	0.558	0.076	0.052	0.103	0.107	0.104	1.995		ENSSSCG00000028645	72000307	72000410	+	snRNA	U6	U6 spliceosomal RNA [Source:RFAM;Acc:RF00026]	72000307	8261	none	other
Interval_203541	4	34202439	34202589	+	151	0.558	0.16	0.061	0.071	0.049	0.101	1.957		ENSSSCG00000006054	34029295	34222405	-	protein_coding	ATP6V1C1	ATPase H+ transporting V1 subunit C1 [Source:VGNC Symbol;Acc:VGNC:85672]	34222405	-19816	intron	intron
Interval_36007	10	4087903	4088053	+	151	0.558	0.163	0.075	0.044	0.069	0.091	1.955		ENSSSCG00000053867	4037725	4040469	-	lncRNA			4040469	47434	none	other
Interval_281271	8	55101496	55101646	+	151	0.558	0.139	0.06	0.048	0.111	0.085	1.969		ENSSSCG00000051948	55057453	55113599	-	lncRNA			55113599	-11953	intron	intron1
Interval_128187	15	128751621	128751771	+	151	0.558	0.133	0.053	0.116	0.057	0.082	1.974		ENSSSCG00000057435	128764307	128768276	-	lncRNA			128768276	-16505	none	other
Interval_107397	14	108064482	108064632	+	151	0.558	0.232	0.042	0.057	0.037	0.074	1.841		ENSSSCG00000062572	108174652	108174758	+	snRNA	U6	U6 spliceosomal RNA [Source:RFAM;Acc:RF00026]	108174652	-110020	none	other
Interval_35110	1	271689603	271689753	+	151	0.558	0.137	0.094	0.061	0.083	0.068	1.99		ENSSSCG00000031465	271462986	271480550	+	protein_coding	PRRT1B	proline rich transmembrane protein 1B [Source:VGNC Symbol;Acc:VGNC:91872]	271462986	226617	none	other
Interval_131027	16	5597257	5597407	+	151	0.558	0.206	0.08	0.055	0.033	0.067	1.886		ENSSSCG00000016791	5550549	5550911	+	protein_coding			5550549	46708	none	other
Interval_139975	16	75181103	75181253	+	151	0.558	0.194	0.047	0.105	0.03	0.066	1.887		ENSSSCG00000017102	75217219	75258556	-	protein_coding	TENT4A	terminal nucleotidyltransferase 4A [Source:VGNC Symbol;Acc:VGNC:96769]	75258556	-77303	none	other
Interval_46439	11	6907005	6907155	+	151	0.558	0.247	0.114	0.011	0.007	0.062	1.696		ENSSSCG00000044333	6886831	6893059	+	lncRNA			6886831	20174	none	other
Interval_108653	14	116422528	116422678	+	151	0.558	0.209	0.102	0.068	0.005	0.059	1.818		ENSSSCG00000033470	116402778	116402935	+	snRNA	U1	U1 spliceosomal RNA [Source:RFAM;Acc:RF00003]	116402778	19750	none	other
Interval_154485	18	29410839	29410989	+	151	0.558	0.172	0.07	0.104	0.042	0.054	1.933		ENSSSCG00000058464	29402544	29407578	-	lncRNA			29407578	3261	none	other
Interval_243006	6	76356304	76356454	+	151	0.558	0.242	0.106	0.019	0.026	0.049	1.766		ENSSSCG00000024062	76286086	76358782	+	protein_coding	ACTL8	actin like 8 [Source:VGNC Symbol;Acc:VGNC:96900]	76286086	70218	intron	intron
Interval_142666	17	18380032	18380182	+	151	0.558	0.228	0.079	0.056	0.036	0.043	1.846		ENSSSCG00000007061	18461062	18785313	-	protein_coding	PAK5	p21 (RAC1) activated kinase 5 [Source:VGNC Symbol;Acc:VGNC:108729]	18785313	-405131	none	other
Interval_143628	17	25830899	25831049	+	151	0.558	0.236	0.085	0.042	0.036	0.043	1.823		ENSSSCG00000007084	25933900	25967005	-	protein_coding	BFSP1	beaded filament structural protein 1 [Source:VGNC Symbol;Acc:VGNC:95472]	25967005	-135956	none	other
Interval_169960	2	87970681	87970831	+	151	0.558	0.132	0.223	0.028	0.018	0.041	1.775		ENSSSCG00000014108	87910603	87935252	+	protein_coding	BHMT	betaine--homocysteine S-methyltransferase [Source:NCBI gene (formerly Entrezgene);Acc:397371]	87910603	60078	none	other
Interval_271083	7	99750695	99750845	+	151	0.558	0.302	0.051	0.005	0.045	0.04	1.631		ENSSSCG00000051045	99722390	99728576	-	lncRNA			99728576	22119	none	other
Interval_150997	18	7051997	7052147	+	151	0.558	0.218	0.073	0.062	0.051	0.038	1.87		ENSSSCG00000021954	7068087	7069214	-	protein_coding	TAS2R39	taste 2 receptor member 39 [Source:VGNC Symbol;Acc:VGNC:93745]	7069214	-17067	none	other
Interval_12293	1	95444592	95444742	+	151	0.558	0.241	0.058	0.082	0.025	0.036	1.804		ENSSSCG00000004493	95475438	95492709	+	protein_coding	SIGLEC15	sialic acid binding Ig like lectin 15 [Source:VGNC Symbol;Acc:VGNC:92871]	95475438	-30696	none	other
Interval_138676	16	66197434	66197584	+	151	0.558	0.268	0.063	0.042	0.047	0.022	1.751		ENSSSCG00000017061	66178479	66208855	+	protein_coding		hepatitis A virus cellular receptor 1 [Source:NCBI gene (formerly Entrezgene);Acc:100303721]	66178479	18955	exon	exon
Interval_43477	10	57812489	57812639	+	151	0.558	0.223	0.058	0.077	0.066	0.018	1.838		ENSSSCG00000011104	57700683	57799264	-	protein_coding	CUL2	cullin 2 [Source:VGNC Symbol;Acc:VGNC:96090]	57799264	13225	none	other
Interval_197745	3	129493645	129493795	+	151	0.558	0.348	0.028	0.012	0.036	0.018	1.497		ENSSSCG00000047407	129718158	129720021	-	protein_coding			129720021	-226226	none	other
Interval_170436	2	91455142	91455292	+	151	0.557	0.126	0.054	0.084	0.029	0.15	1.931		ENSSSCG00000014136	91384391	91811208	+	protein_coding	VCAN	versican [Source:VGNC Symbol;Acc:VGNC:108163]	91384391	70751	intron	intron
Interval_74532	13	64438331	64438481	+	151	0.557	0.128	0.064	0.065	0.039	0.146	1.95		ENSSSCG00000041886	64311072	64312682	+	processed_pseudogene			64311072	127259	none	other
Interval_276812	8	16422227	16422377	+	151	0.557	0.144	0.07	0.073	0.04	0.117	1.962		ENSSSCG00000023934	15211917	16346786	-	protein_coding	KCNIP4	potassium voltage-gated channel interacting protein 4 [Source:VGNC Symbol;Acc:VGNC:89351]	16346786	75441	none	other
Interval_84995	13	143661592	143661742	+	151	0.557	0.201	0.058	0.032	0.035	0.117	1.864		ENSSSCG00000053528	143659934	143665251	+	lncRNA			143659934	1658	exon	1-2kb
Interval_132647	16	23069920	23070070	+	151	0.557	0.059	0.243	0.036	0.006	0.099	1.757		ENSSSCG00000053374	23063234	23066702	-	lncRNA			23066702	3218	none	other
Interval_307678	9	117870594	117870744	+	151	0.557	0.204	0.071	0.042	0.031	0.094	1.879		ENSSSCG00000058866	117948688	117957300	+	protein_coding			117948688	-77944	none	other
Interval_109566	14	124058320	124058470	+	151	0.557	0.232	0.07	0.031	0.02	0.09	1.807		ENSSSCG00000032408	124019164	124050365	+	protein_coding	CASP7	caspase 7 [Source:VGNC Symbol;Acc:VGNC:86203]	124019164	39156	none	other
Interval_66869	13	11745202	11745352	+	151	0.557	0.152	0.113	0.056	0.04	0.082	1.954		ENSSSCG00000054341	11795447	11800888	-	lncRNA			11800888	-55536	none	other
Interval_75185	13	68145585	68145735	+	151	0.557	0.148	0.055	0.129	0.03	0.08	1.934		ENSSSCG00000033000	68179806	68190942	-	protein_coding	TIMP4	TIMP metallopeptidase inhibitor 4 [Source:VGNC Symbol;Acc:VGNC:93997]	68190942	-45207	none	other
Interval_19878	1	153056441	153056591	+	151	0.557	0.188	0.065	0.078	0.034	0.079	1.919		ENSSSCG00000047328	152988091	152991061	+	lncRNA			152988091	68350	none	other
Interval_224248	5	56044494	56044644	+	151	0.557	0.187	0.049	0.057	0.072	0.078	1.931		ENSSSCG00000061631	56043612	56050502	+	lncRNA			56043612	882	exon	<=1kb
Interval_161729	2	21372126	21372276	+	151	0.557	0.182	0.08	0.048	0.055	0.078	1.938		ENSSSCG00000062867	21363194	21366665	+	lncRNA			21363194	8932	none	other
Interval_84897	13	143113803	143113953	+	151	0.557	0.168	0.112	0.028	0.058	0.077	1.924		ENSSSCG00000054242	143112221	143117207	+	lncRNA			143112221	1582	exon	1-2kb
Interval_38140	10	19604552	19604702	+	151	0.557	0.176	0.135	0.007	0.047	0.077	1.848		ENSSSCG00000010888	19585162	19586394	+	protein_coding	CCDC185		19585162	19390	none	other
Interval_200054	4	9255036	9255186	+	151	0.557	0.206	0.136	0.012	0.012	0.077	1.767		ENSSSCG00000005955	9053086	9137265	-	protein_coding	EFR3A	EFR3 homolog A [Source:VGNC Symbol;Acc:VGNC:87579]	9137265	117771	none	other
Interval_70553	13	36147154	36147304	+	151	0.557	0.085	0.049	0.13	0.106	0.073	1.987		ENSSSCG00000027019	36222295	37019801	+	protein_coding	CACNA2D3	calcium voltage-gated channel auxiliary subunit alpha2delta 3 [Source:VGNC Symbol;Acc:VGNC:86122]	36222295	-74991	none	other
Interval_262156	7	35922780	35922930	+	151	0.557	0.168	0.062	0.098	0.045	0.071	1.951		ENSSSCG00000001597	35723797	35914467	-	protein_coding	LRFN2	leucine rich repeat and fibronectin type III domain containing 2 [Source:VGNC Symbol;Acc:VGNC:89805]	35914467	8313	none	other
Interval_34789	1	270173308	270173458	+	151	0.557	0.165	0.103	0.057	0.048	0.07	1.951		ENSSSCG00000005689	270042369	270180188	-	protein_coding	FNBP1	formin binding protein 1 [Source:VGNC Symbol;Acc:VGNC:88178]	270180188	-6730	intron	intron1
Interval_100584	14	56841478	56841628	+	151	0.557	0.271	0.049	0.018	0.035	0.07	1.737		ENSSSCG00000024083	56902089	56902191	+	snRNA	U6	U6 spliceosomal RNA [Source:RFAM;Acc:RF00026]	56902089	-60461	none	other
Interval_43023	10	55591942	55592092	+	151	0.557	0.229	0.074	0.04	0.03	0.069	1.839		ENSSSCG00000063034	55542788	55548224	-	lncRNA			55548224	43718	none	other
Interval_17512	1	135870874	135871024	+	151	0.557	0.196	0.039	0.064	0.077	0.067	1.914		ENSSSCG00000053803	135887801	136019404	+	lncRNA			135887801	-16777	none	other
Interval_145816	17	39194003	39194153	+	151	0.557	0.238	0.077	0.016	0.046	0.066	1.807		ENSSSCG00000020386	39223019	39223121	-	snRNA	U6	U6 spliceosomal RNA [Source:RFAM;Acc:RF00026]	39223121	-28968	none	other
Interval_99281	14	48277230	48277380	+	151	0.557	0.228	0.072	0.042	0.035	0.065	1.848		ENSSSCG00000010031	48242537	48303509	+	protein_coding	SFI1	SFI1 centrin binding protein [Source:VGNC Symbol;Acc:VGNC:111143]	48242537	34693	intron	intron
Interval_155855	18	40544799	40544949	+	151	0.557	0.227	0.064	0.036	0.053	0.064	1.859		ENSSSCG00000038919	40539046	40564228	+	protein_coding	RP9	RP9 pre-mRNA splicing factor [Source:HGNC Symbol;Acc:HGNC:10288]	40539046	5753	intron	intron1
Interval_90609	13	200951221	200951371	+	151	0.557	0.163	0.056	0.102	0.067	0.056	1.959		ENSSSCG00000012063	200869167	200926108	-	protein_coding	VPS26C	VPS26 endosomal protein sorting factor C [Source:VGNC Symbol;Acc:VGNC:94845]	200926108	25113	none	other
Interval_273917	7	120410845	120410995	+	151	0.557	0.218	0.09	0.034	0.044	0.056	1.86		ENSSSCG00000002508	120412545	120486686	-	protein_coding	SETD3	SET domain containing 3, actin N3(tau)-histidine methyltransferase [Source:VGNC Symbol;Acc:VGNC:92758]	120486686	-75691	none	other
Interval_186327	3	48510540	48510690	+	151	0.557	0.272	0.072	0.031	0.021	0.048	1.736		ENSSSCG00000061559	48538548	48539836	+	lncRNA			48538548	-27858	none	other
Interval_85192	13	144555629	144555779	+	151	0.557	0.179	0.044	0.136	0.037	0.047	1.889		ENSSSCG00000052230	144629001	144629213	+	protein_coding			144629001	-73222	none	other
Interval_79534	13	101389124	101389274	+	151	0.557	0.206	0.067	0.052	0.071	0.046	1.9		ENSSSCG00000055539	101483542	101489196	+	lncRNA			101483542	-94268	none	other
Interval_215713	4	125473725	125473875	+	151	0.557	0.261	0.043	0.045	0.049	0.046	1.789		ENSSSCG00000056423	125471477	125480142	-	lncRNA			125480142	-6267	intron	intron1
Interval_256416	7	159044	159194	+	151	0.557	0.234	0.108	0.033	0.024	0.045	1.797		ENSSSCG00000033381	133371	149609	+	protein_coding	IRF4	interferon regulatory factor 4 [Source:VGNC Symbol;Acc:VGNC:89207]	133371	25673	none	other
Interval_272850	7	112879865	112880015	+	151	0.557	0.314	0.041	0.03	0.025	0.033	1.63		ENSSSCG00000034114	112885163	112904246	-	protein_coding	GPR68	G protein-coupled receptor 68 [Source:VGNC Symbol;Acc:VGNC:88635]	112904246	-24231	none	other
Interval_171328	2	100200677	100200827	+	151	0.557	0.253	0.085	0.045	0.029	0.031	1.779		ENSSSCG00000052594	100223374	100227012	+	lncRNA			100223374	-22547	none	other
Interval_89262	13	189969715	189969865	+	151	0.557	0.143	0.145	0.066	0.071	0.018	1.911		ENSSSCG00000037935	189957611	190066539	-	protein_coding	CYYR1	cysteine and tyrosine rich 1 [Source:VGNC Symbol;Acc:VGNC:87139]	190066539	-96674	intron	intron
Interval_182030	3	20593590	20593740	+	151	0.556	0.189	0.079	0.02	0.002	0.154	1.763		ENSSSCG00000036837	20544232	21056195	-	protein_coding	HS3ST4	heparan sulfate-glucosamine 3-sulfotransferase 4 [Source:VGNC Symbol;Acc:VGNC:106584]	21056195	-462455	intron	intron1
Interval_272152	7	108473482	108473632	+	151	0.556	0.182	0.071	0.033	0.05	0.108	1.913		ENSSSCG00000056380	108337055	108340210	+	lncRNA			108337055	136427	none	other
Interval_6489	1	40845955	40846105	+	151	0.556	0.229	0.079	0.011	0.021	0.104	1.775		ENSSSCG00000028308	40854764	40856799	-	protein_coding			40856799	-10694	none	other
Interval_31524	1	250766120	250766270	+	151	0.556	0.18	0.073	0.046	0.044	0.101	1.928		ENSSSCG00000033120	250680942	251190244	+	protein_coding	PALM2AKAP2	PALM2-AKAP2 fusion [Source:NCBI gene (formerly Entrezgene);Acc:100152369]	250680942	85178	intron	intron1
Interval_36942	10	11909197	11909347	+	151	0.556	0.105	0.12	0.072	0.052	0.095	1.996		ENSSSCG00000061271	11921253	11924148	+	lncRNA			11921253	-11906	none	other
Interval_223750	5	50365382	50365532	+	151	0.556	0.147	0.053	0.109	0.045	0.091	1.966		ENSSSCG00000062517	50332144	50337056	-	lncRNA			50337056	28326	none	other
Interval_183336	3	29896003	29896153	+	151	0.556	0.167	0.125	0.022	0.039	0.091	1.894		ENSSSCG00000062601	29895193	29898872	-	lncRNA			29898872	-2719	exon	2-3kb
Interval_21616	1	165923325	165923475	+	151	0.556	0.187	0.053	0.093	0.028	0.083	1.907		ENSSSCG00000062021	165927277	165932363	-	lncRNA			165932363	-8888	none	other
Interval_206211	4	62039811	62039961	+	151	0.556	0.15	0.089	0.089	0.044	0.072	1.973		ENSSSCG00000006177	62014059	62098400	+	protein_coding	UBE2W	ubiquitin conjugating enzyme E2 W [Source:NCBI gene (formerly Entrezgene);Acc:100152196]	62014059	25752	intron	intron1
Interval_18444	1	142353937	142354087	+	151	0.556	0.112	0.053	0.13	0.079	0.07	1.989		ENSSSCG00000004834	142412565	142414240	+	protein_coding	NDN	necdin, MAGE family member [Source:NCBI gene (formerly Entrezgene);Acc:100144475]	142412565	-58478	none	other
Interval_171552	2	101957907	101958057	+	151	0.556	0.247	0.035	0.072	0.026	0.063	1.803		ENSSSCG00000025286	101384910	101920111	-	protein_coding	MCTP1	multiple C2 and transmembrane domain containing 1 [Source:VGNC Symbol;Acc:VGNC:90083]	101920111	37796	none	other
Interval_48825	11	20391678	20391828	+	151	0.556	0.244	0.071	0.042	0.027	0.06	1.816		ENSSSCG00000052166	20394011	20397118	-	lncRNA			20397118	-5290	none	other
Interval_147344	17	48992691	48992841	+	151	0.556	0.215	0.131	0.006	0.036	0.056	1.784		ENSSSCG00000007453	48966814	49243739	+	protein_coding	EYA2	EYA transcriptional coactivator and phosphatase 2 [Source:VGNC Symbol;Acc:VGNC:96292]	48966814	25877	intron	intron1
Interval_175359	2	133391223	133391373	+	151	0.556	0.224	0.054	0.09	0.022	0.054	1.844		ENSSSCG00000061119	133391672	133396658	+	lncRNA			133391672	-299	none	<=1kb
Interval_93192	14	9337011	9337161	+	151	0.556	0.289	0.074	0.018	0.016	0.047	1.674		ENSSSCG00000009651	9442971	9453035	-	protein_coding	GNRH1	gonadotropin releasing hormone 1 [Source:NCBI gene (formerly Entrezgene);Acc:397516]	9453035	-115874	none	other
Interval_253760	6	154326455	154326605	+	151	0.556	0.247	0.064	0.051	0.049	0.034	1.82		ENSSSCG00000063072	154325866	154328656	-	lncRNA			154328656	-2051	exon	2-3kb
Interval_32538	1	256962361	256962511	+	151	0.556	0.24	0.058	0.019	0.093	0.033	1.797		ENSSSCG00000005501	257054228	257066909	+	protein_coding	TRIM32	tripartite motif containing 32 [Source:VGNC Symbol;Acc:VGNC:94407]	257054228	-91717	none	other
Interval_31664	1	251595811	251595961	+	151	0.556	0.255	0.064	0.024	0.08	0.022	1.768		ENSSSCG00000005455	251368845	251571415	-	protein_coding	SVEP1	sushi, von Willebrand factor type A, EGF and pentraxin domain containing 1 [Source:VGNC Symbol;Acc:VGNC:93642]	251571415	24396	none	other
Interval_129178	15	134440223	134440373	+	151	0.556	0.257	0.108	0.021	0.037	0.02	1.728		ENSSSCG00000016315	134282842	134306862	+	protein_coding	SPP2	secreted phosphoprotein 2 [Source:NCBI gene (formerly Entrezgene);Acc:396669]	134282842	157381	none	other
Interval_277992	8	28178746	28178896	+	151	0.555	0.174	0.042	0.037	0.044	0.147	1.885		ENSSSCG00000055589	28074352	28080213	+	lncRNA			28074352	104394	none	other
Interval_40250	10	36579391	36579541	+	151	0.555	0.163	0.101	0.038	0.03	0.112	1.918		ENSSSCG00000062406	36737593	36740897	-	lncRNA			36740897	-161356	none	other
Interval_318276	X	75086043	75086193	+	151	0.555	0.198	0.036	0.044	0.066	0.102	1.896		ENSSSCG00000058894	75488261	75488367	-	snRNA	U6	U6 spliceosomal RNA [Source:RFAM;Acc:RF00026]	75488367	-402174	none	other
Interval_207039	4	68305006	68305156	+	151	0.555	0.176	0.076	0.066	0.047	0.08	1.952		ENSSSCG00000053861	68288311	68426596	+	lncRNA			68288311	16695	intron	intron1
Interval_307423	9	116796250	116796400	+	151	0.555	0.2	0.042	0.088	0.036	0.08	1.899		ENSSSCG00000015499	116463779	117060053	+	protein_coding	RABGAP1L	RAB GTPase activating protein 1 like [Source:VGNC Symbol;Acc:VGNC:108611]	116463779	332471	intron	intron
Interval_109627	14	124556841	124556991	+	151	0.555	0.185	0.108	0.031	0.043	0.078	1.905		ENSSSCG00000021075	124529586	124573244	+	protein_coding	TDRD1	tudor domain containing 1 [Source:VGNC Symbol;Acc:VGNC:93846]	124529586	27255	intron	intron
Interval_183330	3	29823663	29823813	+	151	0.555	0.184	0.096	0.063	0.034	0.069	1.926		ENSSSCG00000041938	29826340	29832481	-	lncRNA			29832481	-8668	none	other
Interval_117608	15	44881309	44881459	+	151	0.555	0.179	0.053	0.059	0.086	0.067	1.95		ENSSSCG00000015779	44886692	44892246	+	protein_coding	CDKN2AIP	CDKN2A interacting protein [Source:VGNC Symbol;Acc:VGNC:105247]	44886692	-5233	none	other
Interval_179030	3	2387896	2388046	+	151	0.555	0.043	0.055	0.242	0.04	0.064	1.834		ENSSSCG00000050582	2503270	2506407	+	lncRNA			2503270	-115224	none	other
Interval_266254	7	64953169	64953319	+	151	0.555	0.226	0.056	0.071	0.033	0.059	1.863		ENSSSCG00000057723	64940803	64944693	+	lncRNA			64940803	12366	none	other
Interval_61560	12	39179638	39179788	+	151	0.555	0.141	0.095	0.116	0.035	0.058	1.959		ENSSSCG00000022417	39143121	39201631	-	protein_coding	HNF1B	HNF1 homeobox B [Source:NCBI gene (formerly Entrezgene);Acc:397002]	39201631	-21843	intron	intron
Interval_251050	6	134382883	134383033	+	151	0.555	0.172	0.05	0.104	0.064	0.055	1.947		ENSSSCG00000003762	134362901	134462694	+	protein_coding	ADGRL4	adhesion G protein-coupled receptor L4 [Source:VGNC Symbol;Acc:VGNC:85138]	134362901	19982	intron	intron
Interval_71421	13	41614506	41614656	+	151	0.555	0.192	0.074	0.086	0.038	0.055	1.921		ENSSSCG00000053319	41415183	41421774	+	lncRNA			41415183	199323	none	other
Interval_199551	4	7041330	7041480	+	151	0.555	0.227	0.107	0.034	0.023	0.055	1.82		ENSSSCG00000030947	7016774	7174985	+	protein_coding	ZFAT	zinc finger and AT-hook domain containing [Source:VGNC Symbol;Acc:VGNC:95138]	7016774	24556	intron	intron
Interval_68841	13	25997965	25998115	+	151	0.555	0.196	0.084	0.063	0.048	0.054	1.921		ENSSSCG00000011279	25987314	25995089	-	protein_coding	LYZL4	lysozyme like 4 [Source:VGNC Symbol;Acc:VGNC:89923]	25995089	2876	none	2-3kb
Interval_49123	11	22153966	22154116	+	151	0.555	0.175	0.077	0.025	0.115	0.053	1.913		ENSSSCG00000034156	21983832	22144954	-	protein_coding	GTF2F2	general transcription factor IIF subunit 2 [Source:NCBI gene (formerly Entrezgene);Acc:100626869]	22144954	9012	none	other
Interval_211381	4	95058188	95058338	+	151	0.555	0.274	0.044	0.03	0.044	0.053	1.754		ENSSSCG00000006542	94915965	95113275	+	protein_coding	KCNN3	potassium calcium-activated channel subfamily N member 3 [Source:VGNC Symbol;Acc:VGNC:98056]	94915965	142223	intron	intron
Interval_18952	1	145910778	145910928	+	151	0.555	0.188	0.117	0.051	0.035	0.053	1.902		ENSSSCG00000004856	145911046	146008139	-	protein_coding	NFATC1	nuclear factor of activated T cells 1 [Source:NCBI gene (formerly Entrezgene);Acc:397318]	146008139	-97211	none	other
Interval_41436	10	45133628	45133778	+	151	0.555	0.267	0.032	0.067	0.027	0.053	1.765		ENSSSCG00000020362	45113950	45114041	-	snoRNA	SNORA72	Small nucleolar RNA SNORA72 [Source:RFAM;Acc:RF00139]	45114041	19587	none	other
Interval_30359	1	240782526	240782676	+	151	0.555	0.168	0.051	0.113	0.065	0.048	1.945		ENSSSCG00000052960	240838271	240842360	-	lncRNA			240842360	-59684	none	other
Interval_231493	5	104497482	104497632	+	151	0.555	0.249	0.069	0.017	0.063	0.047	1.796		ENSSSCG00000025041	104510590	104524121	+	protein_coding			104510590	-12958	none	other
Interval_95348	14	25660388	25660538	+	151	0.555	0.085	0.277	0.016	0.02	0.046	1.703		ENSSSCG00000053513	25913796	25917141	-	lncRNA			25917141	-256603	none	other
Interval_24741	1	193005976	193006126	+	151	0.555	0.192	0.084	0.069	0.059	0.041	1.925		ENSSSCG00000051349	193049352	193053901	+	protein_coding			193049352	-43226	none	other
Interval_279419	8	38066230	38066380	+	151	0.555	0.247	0.06	0.046	0.054	0.037	1.823		ENSSSCG00000008820	38051059	38181874	-	protein_coding	TEC	tec protein tyrosine kinase [Source:VGNC Symbol;Acc:VGNC:93857]	38181874	-115494	intron	intron
Interval_23840	1	187134637	187134787	+	151	0.555	0.228	0.071	0.06	0.05	0.036	1.859		ENSSSCG00000005071	187103809	187259015	-	protein_coding	ARMH4	armadillo like helical domain containing 4 [Source:VGNC Symbol;Acc:VGNC:85535]	187259015	-124228	intron	intron
Interval_135385	16	44811448	44811598	+	151	0.555	0.259	0.064	0.072	0.021	0.029	1.767		ENSSSCG00000062417	44777198	44782375	-	lncRNA			44782375	29073	none	other
Interval_311902	AEMK02000361.1	943385	943535	+	151	0.555	0.197	0.131	0.059	0.031	0.027	1.855		ENSSSCG00000000959	108449	803248	-	protein_coding	LARGE1	LARGE xylosyl- and glucuronyltransferase 1 [Source:VGNC Symbol;Acc:VGNC:96402]	803248	140137	none	other
Interval_187895	3	58950894	58951044	+	151	0.555	0.266	0.068	0.055	0.036	0.021	1.761		ENSSSCG00000008230	58964550	59001145	-	protein_coding	ATOH8	atonal bHLH transcription factor 8 [Source:VGNC Symbol;Acc:VGNC:85633]	59001145	-50101	none	other
Interval_147804	17	51227069	51227219	+	151	0.555	0.319	0.031	0.043	0.036	0.016	1.618		ENSSSCG00000007464	51221144	51221804	-	protein_coding			51221804	5265	none	other
Interval_232497	6	4978306	4978456	+	151	0.555	0.316	0.089	0.021	0.006	0.012	1.551		ENSSSCG00000033205	4622506	4622784	+	misc_RNA	Metazoa_SRP	Metazoan signal recognition particle RNA [Source:RFAM;Acc:RF00017]	4622506	355800	none	other
Interval_116291	15	33344436	33344586	+	151	0.554	0.177	0.053	0.04	0.037	0.14	1.894		ENSSSCG00000037718	33325821	33327018	+	protein_coding			33325821	18615	none	other
Interval_66247	13	5296213	5296363	+	151	0.554	0.127	0.04	0.077	0.078	0.124	1.981		ENSSSCG00000011201	5314148	5417610	-	protein_coding	SATB1	SATB homeobox 1 [Source:VGNC Symbol;Acc:VGNC:92587]	5417610	-121247	none	other
Interval_96584	14	32947806	32947956	+	151	0.554	0.141	0.086	0.069	0.039	0.111	1.976		ENSSSCG00000052272	32916798	32926224	-	lncRNA			32926224	21582	none	other
Interval_271949	7	105838749	105838899	+	151	0.554	0.215	0.05	0.046	0.035	0.101	1.87		ENSSSCG00000060880	105885884	105890427	+	lncRNA			105885884	-46985	none	other
Interval_80576	13	111965513	111965663	+	151	0.554	0.184	0.059	0.093	0.016	0.096	1.897		ENSSSCG00000056877	111998438	112004368	+	lncRNA			111998438	-32775	none	other
Interval_5788	1	35584066	35584216	+	151	0.554	0.19	0.073	0.063	0.027	0.093	1.913		ENSSSCG00000004212	35600474	35621272	+	protein_coding			35600474	-16258	none	other
Interval_98038	14	42006356	42006506	+	151	0.554	0.13	0.128	0.074	0.025	0.09	1.956		ENSSSCG00000009943	41968466	42025726	+	protein_coding	SSH1	slingshot protein phosphatase 1 [Source:VGNC Symbol;Acc:VGNC:93485]	41968466	37890	intron	intron
Interval_172023	2	106095340	106095490	+	151	0.554	0.117	0.186	0.025	0.03	0.089	1.877		ENSSSCG00000059595	106032350	106038743	-	lncRNA			106038743	56597	none	other
Interval_5924	1	36846706	36846856	+	151	0.554	0.188	0.064	0.04	0.07	0.083	1.933		ENSSSCG00000059079	36860049	36865044	+	lncRNA			36860049	-13193	none	other
Interval_178151	2	149913002	149913152	+	151	0.554	0.187	0.03	0.086	0.063	0.081	1.924		ENSSSCG00000014428	149731034	149912495	-	protein_coding	HTR4	5-hydroxytryptamine receptor 4 [Source:NCBI gene (formerly Entrezgene);Acc:397431]	149912495	507	none	<=1kb
Interval_42989	10	54951243	54951393	+	151	0.554	0.244	0.041	0.03	0.05	0.081	1.82		ENSSSCG00000055626	54772707	54776206	+	lncRNA			54772707	178536	none	other
Interval_215344	4	123022545	123022695	+	151	0.554	0.21	0.043	0.096	0.025	0.073	1.872		ENSSSCG00000048647	123003726	123012242	+	lncRNA			123003726	18819	none	other
Interval_163024	2	30702595	30702745	+	151	0.554	0.171	0.06	0.076	0.073	0.067	1.97		ENSSSCG00000061718	30699778	30702912	+	lncRNA			30699778	2817	exon	2-3kb
Interval_115572	15	29005281	29005431	+	151	0.554	0.124	0.12	0.104	0.034	0.065	1.972		ENSSSCG00000015729	29675820	29714079	-	protein_coding	TSN	translin [Source:VGNC Symbol;Acc:VGNC:95556]	29714079	-708648	none	other
Interval_114922	15	21728285	21728435	+	151	0.554	0.196	0.129	0.04	0.018	0.062	1.856		ENSSSCG00000061995	22268302	22271467	-	lncRNA			22271467	-543032	none	other
Interval_214701	4	119074190	119074340	+	151	0.554	0.203	0.086	0.066	0.036	0.054	1.903		ENSSSCG00000006876	118947440	119065184	+	protein_coding	PLPPR5	phospholipid phosphatase related 5 [Source:VGNC Symbol;Acc:VGNC:109449]	118947440	126750	none	other
Interval_65674	13	1674926	1675076	+	151	0.554	0.255	0.041	0.069	0.031	0.049	1.8		ENSSSCG00000029094	1731023	1815556	+	protein_coding	PIK3R4	phosphoinositide-3-kinase regulatory subunit 4 [Source:VGNC Symbol;Acc:VGNC:91446]	1731023	-55947	none	other
Interval_279713	8	39739769	39739919	+	151	0.554	0.135	0.084	0.121	0.059	0.046	1.977		ENSSSCG00000008835	39703423	39708170	+	protein_coding	RASL11B	RAS like family 11 member B [Source:VGNC Symbol;Acc:VGNC:92120]	39703423	36346	none	other
Interval_233233	6	9696054	9696204	+	151	0.554	0.278	0.036	0.078	0.011	0.042	1.712		ENSSSCG00000027415	8910138	9871053	-	protein_coding	WWOX	WW domain containing oxidoreductase [Source:VGNC Symbol;Acc:VGNC:94988]	9871053	-174849	intron	intron
Interval_93902	14	13957251	13957401	+	151	0.554	0.282	0.02	0.081	0.023	0.04	1.705		ENSSSCG00000009691	13890107	13915841	+	protein_coding	C8orf74	chromosome 14 C8orf74 homolog [Source:VGNC Symbol;Acc:VGNC:85950]	13890107	67144	none	other
Interval_21555	1	165363643	165363793	+	151	0.554	0.313	0.048	0.038	0.006	0.04	1.619		ENSSSCG00000034963	165296306	165405456	+	protein_coding		IQ motif containing H [Source:VGNC Symbol;Acc:VGNC:89190]	165296306	67337	intron	intron
Interval_236208	6	31172024	31172174	+	151	0.554	0.168	0.12	0.056	0.065	0.038	1.939		ENSSSCG00000002831	31046146	31049054	+	protein_coding	IRX3	iroquois homeobox 3 [Source:VGNC Symbol;Acc:VGNC:89217]	31046146	125878	none	other
Interval_19358	1	148561246	148561396	+	151	0.554	0.291	0.048	0.046	0.029	0.031	1.711		ENSSSCG00000057990	148720560	148723632	-	lncRNA			148723632	-162236	none	other
Interval_169028	2	81956944	81957094	+	151	0.554	0.241	0.096	0.044	0.039	0.026	1.807		ENSSSCG00000053709	81963637	81967176	-	lncRNA			81967176	-10082	none	other
Interval_225771	5	66260025	66260175	+	151	0.554	0.309	0.045	0.038	0.038	0.016	1.651		ENSSSCG00000061388	66266523	66268092	+	lncRNA			66266523	-6348	none	other
Interval_246485	6	96268995	96269145	+	151	0.554	0.315	0.011	0.06	0.055	0.006	1.584		ENSSSCG00000039227	96265764	96266657	+	protein_coding	MC2R	melanocortin 2 receptor [Source:VGNC Symbol;Acc:VGNC:99701]	96265764	3231	none	other
Interval_87335	13	168879572	168879722	+	151	0.553	0.159	0.058	0.046	0.019	0.165	1.876		ENSSSCG00000032398	168790207	168836927	+	protein_coding	VGLL3	vestigial like family member 3 [Source:VGNC Symbol;Acc:VGNC:94823]	168790207	89365	none	other
Interval_205324	4	51667309	51667459	+	151	0.553	0.104	0.049	0.053	0.1	0.142	1.98		ENSSSCG00000006148	51615346	51628902	-	protein_coding			51628902	38407	none	other
Interval_299434	9	53961245	53961395	+	151	0.553	0.176	0.097	0.028	0.016	0.131	1.863		ENSSSCG00000015234	53491991	53664072	-	protein_coding	KIRREL3	kirre like nephrin family adhesion molecule 3 [Source:VGNC Symbol;Acc:VGNC:89482]	53664072	297173	none	other
Interval_266324	7	65539738	65539888	+	151	0.553	0.132	0.049	0.105	0.052	0.109	1.982		ENSSSCG00000044687	65436705	65441735	+	lncRNA			65436705	103033	none	other
Interval_147060	17	47279641	47279791	+	151	0.553	0.122	0.091	0.103	0.035	0.096	1.987		ENSSSCG00000051506	47286207	47288639	+	protein_coding			47286207	-6416	none	other
Interval_199223	4	5022705	5022855	+	151	0.553	0.174	0.089	0.058	0.034	0.092	1.942		ENSSSCG00000005939	4373953	4658013	+	protein_coding	FAM135B	family with sequence similarity 135 member B [Source:VGNC Symbol;Acc:VGNC:87905]	4373953	648752	none	other
Interval_188304	3	63454323	63454473	+	151	0.553	0.134	0.124	0.063	0.036	0.089	1.971		ENSSSCG00000008250	63205084	63455471	-	protein_coding		catenin alpha 2 [Source:VGNC Symbol;Acc:VGNC:111462]	63455471	-998	intron	<=1kb
Interval_246219	6	94873093	94873243	+	151	0.553	0.15	0.113	0.044	0.055	0.085	1.968		ENSSSCG00000003651	94821775	94864052	-	protein_coding	RHBDL2	rhomboid like 2 [Source:VGNC Symbol;Acc:VGNC:92278]	94864052	9041	none	other
Interval_183952	3	33132255	33132405	+	151	0.553	0.28	0.057	0.018	0.014	0.078	1.7		ENSSSCG00000031290	32750700	33143499	+	protein_coding	GRIN2A	glutamate ionotropic receptor NMDA type subunit 2A [Source:VGNC Symbol;Acc:VGNC:88683]	32750700	381555	intron	intron
Interval_307962	9	119745946	119746096	+	151	0.553	0.221	0.099	0.039	0.014	0.073	1.833		ENSSSCG00000039332	119778664	119842922	-	protein_coding	SEC16B	SEC16 homolog B, endoplasmic reticulum export factor [Source:VGNC Symbol;Acc:VGNC:92672]	119842922	-96826	none	other
Interval_233436	6	11234159	11234309	+	151	0.553	0.216	0.099	0.032	0.029	0.071	1.859		ENSSSCG00000060362	11290897	11296045	-	lncRNA			11296045	-61736	none	other
Interval_49341	11	23195183	23195333	+	151	0.553	0.181	0.063	0.09	0.047	0.066	1.95		ENSSSCG00000009425	23141133	23159649	-	protein_coding	LACC1	laccase domain containing 1 [Source:VGNC Symbol;Acc:VGNC:111463]	23159649	35534	none	other
Interval_164725	2	45342025	45342175	+	151	0.553	0.089	0.187	0.046	0.061	0.064	1.939		ENSSSCG00000013393	44967986	45299677	-	protein_coding	SPON1	spondin 1 [Source:VGNC Symbol;Acc:VGNC:93415]	45299677	42348	none	other
Interval_116210	15	32989888	32990038	+	151	0.553	0.193	0.084	0.069	0.04	0.061	1.928		ENSSSCG00000015746	32600234	33267312	+	protein_coding	DLGAP2	DLG associated protein 2 [Source:VGNC Symbol;Acc:VGNC:99711]	32600234	389654	intron	intron
Interval_12484	1	96718040	96718190	+	151	0.553	0.183	0.102	0.049	0.053	0.059	1.937		ENSSSCG00000005771	96671793	96729441	-	protein_coding	HDHD2	haloacid dehalogenase like hydrolase domain containing 2 [Source:VGNC Symbol;Acc:VGNC:88821]	96729441	-11251	intron	intron1
Interval_71827	13	44122653	44122803	+	151	0.553	0.196	0.065	0.085	0.042	0.059	1.925		ENSSSCG00000011486	43898265	43915145	+	protein_coding	CEP15	centrosomal protein 15 [Source:VGNC Symbol;Acc:VGNC:85931]	43898265	224388	none	other
Interval_19094	1	147015383	147015533	+	151	0.553	0.251	0.066	0.007	0.064	0.058	1.777		ENSSSCG00000054407	147241139	147279432	-	protein_coding			147279432	-263899	none	other
Interval_84102	13	137179752	137179902	+	151	0.553	0.259	0.058	0.03	0.046	0.053	1.798		ENSSSCG00000056033	137165338	137169142	+	lncRNA			137165338	14414	none	other
Interval_273707	7	118260893	118261043	+	151	0.553	0.152	0.122	0.083	0.038	0.052	1.953		ENSSSCG00000056122	118033005	118034150	+	lncRNA			118033005	227888	none	other
Interval_241398	6	68317359	68317509	+	151	0.553	0.277	0.062	0.028	0.033	0.048	1.75		ENSSSCG00000040531	68552887	68559674	-	protein_coding	UTS2	urotensin 2 [Source:VGNC Symbol;Acc:VGNC:94788]	68559674	-242165	none	other
Interval_269602	7	91763184	91763334	+	151	0.553	0.217	0.092	0.027	0.064	0.047	1.869		ENSSSCG00000028877	91592424	92345294	+	protein_coding	RAD51B	RAD51 paralog B [Source:VGNC Symbol;Acc:VGNC:92058]	91592424	170760	intron	intron
Interval_171667	2	102690845	102690995	+	151	0.553	0.124	0.091	0.151	0.045	0.036	1.945		ENSSSCG00000050826	102688275	102691150	-	lncRNA			102691150	-155	exon	<=1kb
Interval_98154	14	42502766	42502916	+	151	0.553	0.259	0.079	0.043	0.034	0.033	1.788		ENSSSCG00000039261	42489398	42584135	-	protein_coding	WSCD2	WSC domain containing 2 [Source:VGNC Symbol;Acc:VGNC:109443]	42584135	-81219	intron	intron
Interval_141230	17	7984178	7984328	+	151	0.553	0.314	0.032	0.052	0.023	0.026	1.64		ENSSSCG00000023375	8201832	8201934	-	snRNA	U6	U6 spliceosomal RNA [Source:RFAM;Acc:RF00026]	8201934	-217606	none	other
Interval_38443	10	21906995	21907145	+	151	0.552	0.172	0.056	0.029	0.042	0.149	1.891		ENSSSCG00000053773	21768011	21778232	-	lncRNA			21778232	128763	none	other
Interval_194424	3	109372352	109372502	+	151	0.552	0.064	0.114	0.065	0.062	0.143	1.992		ENSSSCG00000059859	109283062	109288035	+	lncRNA			109283062	89290	none	other
Interval_86836	13	160009449	160009599	+	151	0.552	0.154	0.111	0.029	0.027	0.128	1.906		ENSSSCG00000011977	160063742	160160284	+	protein_coding	DCBLD2	discoidin, CUB and LCCL domain containing 2 [Source:VGNC Symbol;Acc:VGNC:87180]	160063742	-54143	none	other
Interval_92604	14	5192683	5192833	+	151	0.552	0.234	0.072	0.014	0.014	0.113	1.768		ENSSSCG00000018795	5411161	5411289	-	snoRNA			5411289	-218456	none	other
Interval_190953	3	85434691	85434841	+	151	0.552	0.13	0.116	0.052	0.05	0.1	1.986		ENSSSCG00000008397	85407677	85473252	+	protein_coding	EFEMP1	EGF containing fibulin extracellular matrix protein 1 [Source:VGNC Symbol;Acc:VGNC:102566]	85407677	27014	intron	intron
Interval_212302	4	101721285	101721435	+	151	0.552	0.201	0.038	0.051	0.061	0.098	1.909		ENSSSCG00000006720	101588861	101732304	-	protein_coding	HAO2	hydroxyacid oxidase 2 [Source:VGNC Symbol;Acc:VGNC:98030]	101732304	-10869	intron	intron1
Interval_80390	13	110461178	110461328	+	151	0.552	0.145	0.123	0.03	0.051	0.097	1.95		ENSSSCG00000011751	110414367	110423699	+	protein_coding	TMEM212	transmembrane protein 212 [Source:VGNC Symbol;Acc:VGNC:94138]	110414367	46811	none	other
Interval_114759	15	19892648	19892798	+	151	0.552	0.167	0.057	0.079	0.049	0.096	1.968		ENSSSCG00000015708	19879244	19879760	+	protein_coding			19879244	13404	none	other
Interval_70418	13	35503749	35503899	+	151	0.552	0.136	0.1	0.046	0.074	0.092	1.995		ENSSSCG00000022616	35391320	35455743	-	protein_coding	DCP1A	decapping mRNA 1A [Source:VGNC Symbol;Acc:VGNC:97960]	35455743	48006	none	other
Interval_11008	1	81349863	81350013	+	151	0.552	0.178	0.055	0.084	0.044	0.088	1.952		ENSSSCG00000042456	81324654	81331085	-	protein_coding			81331085	18778	none	other
Interval_306629	9	109576385	109576535	+	151	0.552	0.168	0.064	0.081	0.047	0.087	1.969		ENSSSCG00000015455	109454534	109557649	-	protein_coding	CUL1	cullin 1 [Source:VGNC Symbol;Acc:VGNC:87087]	109557649	18736	none	other
Interval_91018	13	203489705	203489855	+	151	0.552	0.202	0.09	0.024	0.047	0.085	1.89		ENSSSCG00000037110	203412479	203479209	+	protein_coding	PCP4	Purkinje cell protein 4 [Source:VGNC Symbol;Acc:VGNC:91229]	203412479	77226	none	other
Interval_255169	6	163366399	163366549	+	151	0.552	0.148	0.09	0.08	0.05	0.08	1.992		ENSSSCG00000003882	163429433	163447854	-	protein_coding	SLC5A9	solute carrier family 5 member 9 [Source:VGNC Symbol;Acc:VGNC:93149]	163447854	-81305	none	other
Interval_204917	4	45271166	45271316	+	151	0.552	0.199	0.074	0.089	0.014	0.072	1.883		ENSSSCG00000038647	45053021	45209077	+	lncRNA			45053021	218145	none	other
Interval_88381	13	180451752	180451902	+	151	0.552	0.208	0.056	0.065	0.052	0.067	1.918		ENSSSCG00000055742	180400334	180404902	+	lncRNA			180400334	51418	none	other
Interval_103843	14	79736699	79736849	+	151	0.552	0.153	0.11	0.045	0.078	0.062	1.977		ENSSSCG00000010325	79352005	80106295	-	protein_coding	KCNMA1	potassium calcium-activated channel subfamily M alpha 1 [Source:VGNC Symbol;Acc:VGNC:107403]	80106295	-369446	intron	intron
Interval_109334	14	122789432	122789582	+	151	0.552	0.182	0.058	0.065	0.096	0.048	1.948		ENSSSCG00000031789	122777130	122828052	+	protein_coding	ACSL5	acyl-CoA synthetase long chain family member 5 [Source:VGNC Symbol;Acc:VGNC:85034]	122777130	12302	intron	intron1
Interval_308137	9	120522764	120522914	+	151	0.552	0.215	0.076	0.044	0.066	0.047	1.897		ENSSSCG00000015523	120420942	120724218	+	protein_coding	RALGPS2	Ral GEF with PH domain and SH3 binding motif 2 [Source:VGNC Symbol;Acc:VGNC:92073]	120420942	101822	intron	intron1
Interval_180018	3	9077771	9077921	+	151	0.552	0.269	0.048	0.055	0.028	0.047	1.777		ENSSSCG00000058972	9003743	9158130	+	protein_coding			9003743	74028	intron	intron
Interval_38015	10	18736359	18736509	+	151	0.552	0.208	0.074	0.026	0.097	0.042	1.881		ENSSSCG00000022034	18267189	19019642	-	protein_coding	SMYD3	SET and MYND domain containing 3 [Source:NCBI gene (formerly Entrezgene);Acc:100294707]	19019642	-283133	intron	intron
Interval_123189	15	87809289	87809439	+	151	0.552	0.209	0.056	0.042	0.101	0.041	1.89		ENSSSCG00000023924	87619067	87966491	-	protein_coding	PDE1A	phosphodiesterase 1A [Source:VGNC Symbol;Acc:VGNC:96473]	87966491	-157052	intron	intron1
Interval_109804	14	125394178	125394328	+	151	0.551	0.087	0.091	0.046	0.079	0.145	1.995		ENSSSCG00000010654	125406698	126180777	+	protein_coding	ATRNL1	attractin like 1 [Source:VGNC Symbol;Acc:VGNC:85685]	125406698	-12370	none	other
Interval_90405	13	199782008	199782158	+	151	0.551	0.151	0.071	0.033	0.08	0.114	1.97		ENSSSCG00000012053	199830668	199840442	+	protein_coding	CBR3	carbonyl reductase 3 [Source:NCBI gene (formerly Entrezgene);Acc:100512990]	199830668	-48510	none	other
Interval_139464	16	71614608	71614758	+	151	0.551	0.176	0.092	0.042	0.03	0.108	1.923		ENSSSCG00000017086	71618797	71689218	+	protein_coding	SLC36A2	solute carrier family 36 member 2 [Source:VGNC Symbol;Acc:VGNC:93089]	71618797	-4039	none	other
Interval_175698	2	135508471	135508621	+	151	0.551	0.16	0.041	0.102	0.04	0.106	1.951		ENSSSCG00000014294	135536077	135536472	+	processed_pseudogene			135536077	-27456	none	other
Interval_127824	15	126109548	126109698	+	151	0.551	0.144	0.036	0.068	0.114	0.086	1.978		ENSSSCG00000021852	126112448	126127547	-	protein_coding	FAM124B	family with sequence similarity 124 member B [Source:HGNC Symbol;Acc:HGNC:26224]	126127547	-17849	none	other
Interval_114846	15	20734073	20734223	+	151	0.551	0.115	0.132	0.071	0.049	0.081	1.998		ENSSSCG00000040343	20834470	20836593	-	protein_coding			20836593	-102370	none	other
Interval_316698	X	35657853	35658003	+	151	0.551	0.162	0.084	0.063	0.062	0.078	1.987		ENSSSCG00000012241	35768017	35814833	-	protein_coding		BCL6 corepressor [Source:HGNC Symbol;Acc:HGNC:20893]	35814833	-156830	none	other
Interval_11270	1	83177065	83177215	+	151	0.551	0.254	0.041	0.045	0.033	0.075	1.811		ENSSSCG00000026346	83140635	83295785	+	protein_coding	UBE3D	ubiquitin protein ligase E3D [Source:VGNC Symbol;Acc:VGNC:94655]	83140635	36430	intron	intron
Interval_169890	2	87568790	87568940	+	151	0.551	0.152	0.076	0.094	0.056	0.071	1.995		ENSSSCG00000057144	87596891	87601797	+	lncRNA			87596891	-27951	none	other
Interval_173011	2	116072764	116072914	+	151	0.551	0.264	0.034	0.058	0.025	0.069	1.783		ENSSSCG00000037019	116000791	116229758	+	protein_coding	CAMK4	calcium/calmodulin dependent protein kinase IV [Source:VGNC Symbol;Acc:VGNC:99602]	116000791	71973	intron	intron1
Interval_290526	8	134499842	134499992	+	151	0.551	0.227	0.03	0.112	0.013	0.066	1.807		ENSSSCG00000044214	134477192	134478541	+	processed_pseudogene			134477192	22650	none	other
Interval_252177	6	144224412	144224562	+	151	0.551	0.199	0.031	0.073	0.082	0.064	1.917		ENSSSCG00000003794	144206078	144229467	+	protein_coding	RPE65	retinoid isomerohydrolase RPE65 [Source:VGNC Symbol;Acc:VGNC:92420]	144206078	18334	intron	intron
Interval_84049	13	136928467	136928617	+	151	0.551	0.174	0.093	0.077	0.043	0.061	1.959		ENSSSCG00000043024	136954016	136971224	-	lncRNA			136971224	-42607	none	other
Interval_202622	4	27655706	27655856	+	151	0.551	0.174	0.105	0.089	0.019	0.061	1.921		ENSSSCG00000058689	27656136	27661054	-	lncRNA			27661054	-5198	none	other
Interval_286426	8	101389825	101389975	+	151	0.551	0.249	0.044	0.034	0.063	0.06	1.829		ENSSSCG00000060142	101373207	101375227	-	lncRNA			101375227	14598	none	other
Interval_206722	4	65819612	65819762	+	151	0.551	0.157	0.117	0.109	0.013	0.052	1.911		ENSSSCG00000006197	65595951	65778884	-	protein_coding	SULF1	sulfatase 1 [Source:VGNC Symbol;Acc:VGNC:93612]	65778884	40728	none	other
Interval_74149	13	61045177	61045327	+	151	0.551	0.145	0.022	0.153	0.079	0.051	1.92		ENSSSCG00000011532	60946021	61037295	-	protein_coding	SUMF1	sulfatase modifying factor 1 [Source:VGNC Symbol;Acc:VGNC:93617]	61037295	7882	none	other
Interval_92188	14	1780121	1780271	+	151	0.551	0.323	0.032	0.032	0.024	0.037	1.628		ENSSSCG00000044138	1702175	1706653	-	protein_coding			1706653	73468	none	other
Interval_159966	2	8742368	8742518	+	151	0.551	0.365	0.027	0.012	0.016	0.028	1.463		ENSSSCG00000025413	8734047	8750831	-	protein_coding			8750831	-8313	intron	intron
Interval_243014	6	76529294	76529444	+	151	0.551	0.295	0.035	0.037	0.055	0.027	1.71		ENSSSCG00000020992	76688278	76947293	+	protein_coding	IGSF21	immunoglobin superfamily member 21 [Source:VGNC Symbol;Acc:VGNC:89065]	76688278	-158834	none	other
Interval_263853	7	48361961	48362111	+	151	0.551	0.251	0.093	0.035	0.043	0.027	1.797		ENSSSCG00000019343	48345017	48345099	+	miRNA	ssc-mir-184	ssc-mir-184 [Source:miRBase;Acc:MI0002421]	48345017	16944	none	other
Interval_66896	13	12046053	12046203	+	151	0.55	0.096	0.087	0.041	0.059	0.168	1.964		ENSSSCG00000054737	12097362	12101141	-	lncRNA			12101141	-54938	none	other
Interval_282148	8	65203784	65203934	+	151	0.55	0.147	0.054	0.064	0.043	0.142	1.957		ENSSSCG00000063524	65056906	65184997	-	protein_coding			65184997	18787	none	other
Interval_54073	11	72619908	72620058	+	151	0.55	0.159	0.083	0.068	0.017	0.123	1.929		ENSSSCG00000053809	72083339	72086475	+	lncRNA			72083339	536569	none	other
Interval_225595	5	65158494	65158644	+	151	0.55	0.161	0.059	0.088	0.028	0.115	1.949		ENSSSCG00000033544	65052519	65123788	-	protein_coding	NTF3	neurotrophin 3 [Source:VGNC Symbol;Acc:VGNC:90928]	65123788	34706	none	other
Interval_184422	3	36457063	36457213	+	151	0.55	0.214	0.072	0.058	0.016	0.091	1.87		ENSSSCG00000020433	36179197	36179298	+	snRNA	U6	U6 spliceosomal RNA [Source:RFAM;Acc:RF00026]	36179197	277866	none	other
Interval_13468	1	104419666	104419816	+	151	0.55	0.133	0.087	0.137	0.006	0.086	1.91		ENSSSCG00000004534	104424001	104474489	-	protein_coding	CCDC68	coiled-coil domain containing 68 [Source:VGNC Symbol;Acc:VGNC:86308]	104474489	-54673	none	other
Interval_306693	9	109904894	109905044	+	151	0.55	0.155	0.089	0.097	0.03	0.079	1.969		ENSSSCG00000034739	109740516	109971611	-	protein_coding			109971611	-66567	intron	intron
Interval_311445	AEMK02000264.1	223197	223347	+	151	0.55	0.148	0.124	0.065	0.04	0.074	1.974		ENSSSCG00000057691	217209	222617	+	lncRNA			217209	5988	none	other
Interval_47714	11	13779361	13779511	+	151	0.55	0.226	0.079	0.072	0	0.073	1.798		ENSSSCG00000056668	13765497	13774294	+	protein_coding	UFM1	ubiquitin fold modifier 1 [Source:HGNC Symbol;Acc:HGNC:20597]	13765497	13864	none	other
Interval_127212	15	121222430	121222580	+	151	0.55	0.062	0.043	0.186	0.093	0.066	1.947		ENSSSCG00000016207	121212881	121218812	+	protein_coding	RETREG2	reticulophagy regulator family member 2 [Source:VGNC Symbol;Acc:VGNC:96177]	121212881	9549	none	other
Interval_263006	7	41223001	41223151	+	151	0.55	0.112	0.165	0.024	0.083	0.065	1.943		ENSSSCG00000001716	40980527	41282835	-	protein_coding	RCAN2	regulator of calcineurin 2 [Source:VGNC Symbol;Acc:VGNC:92171]	41282835	-59684	intron	intron
Interval_275473	8	7134466	7134616	+	151	0.55	0.225	0.032	0.102	0.028	0.064	1.849		ENSSSCG00000051936	7293830	7296993	+	lncRNA			7293830	-159214	none	other
Interval_225859	5	66784651	66784801	+	151	0.55	0.146	0.16	0.04	0.044	0.06	1.932		ENSSSCG00000000730	66667899	66838922	-	protein_coding	PRMT8	protein arginine methyltransferase 8 [Source:VGNC Symbol;Acc:VGNC:91825]	66838922	-54121	intron	intron1
Interval_251937	6	142116672	142116822	+	151	0.55	0.156	0.071	0.101	0.064	0.059	1.991		ENSSSCG00000003788	141958955	142161286	+	protein_coding	PTGER3	prostaglandin E receptor 3 [Source:VGNC Symbol;Acc:VGNC:98225]	141958955	157717	intron	intron
Interval_313525	AEMK02000600.1	12631	12781	+	151	0.55	0.257	0.103	0.017	0.014	0.059	1.744										2147483647	none	other
Interval_249106	6	113477834	113477984	+	151	0.55	0.207	0.06	0.065	0.06	0.057	1.925		ENSSSCG00000054821	113417111	113421867	+	lncRNA			113417111	60723	none	other
Interval_199491	4	6701018	6701168	+	151	0.55	0.265	0.081	0.032	0.023	0.049	1.773		ENSSSCG00000040767	6884861	6887972	+	protein_coding			6884861	-183693	none	other
Interval_88623	13	181981618	181981768	+	151	0.55	0.189	0.098	0.057	0.061	0.045	1.94		ENSSSCG00000050489	181996224	182000527	-	lncRNA			182000527	-18759	none	other
Interval_74563	13	64800701	64800851	+	151	0.55	0.226	0.102	0.033	0.044	0.044	1.855		ENSSSCG00000011538	64933700	64994228	+	protein_coding	LMCD1	LIM and cysteine rich domains 1 [Source:VGNC Symbol;Acc:VGNC:89756]	64933700	-132849	none	other
Interval_199895	4	8487977	8488127	+	151	0.55	0.258	0.078	0.049	0.03	0.035	1.799		ENSSSCG00000005951	8486002	8516295	+	protein_coding	TMEM71	transmembrane protein 71 [Source:VGNC Symbol;Acc:VGNC:94205]	8486002	1975	exon	1-2kb
Interval_21848	1	167373448	167373598	+	151	0.55	0.295	0.072	0.031	0.023	0.029	1.693		ENSSSCG00000004970	167296094	167298263	+	protein_coding	RPLP1	ribosomal protein lateral stalk subunit P1 [Source:NCBI gene (formerly Entrezgene);Acc:100170119]	167296094	77354	none	other
Interval_320655	X	114994744	114994894	+	151	0.549	0.138	0.094	0.048	0.061	0.109	1.998		ENSSSCG00000048025	114983050	114986709	+	lncRNA			114983050	11694	none	other
Interval_87272	13	168194603	168194753	+	151	0.549	0.114	0.053	0.126	0.053	0.105	1.999		ENSSSCG00000056619	168204547	168397388	+	lncRNA			168204547	-9794	none	other
Interval_16684	1	129020784	129020934	+	151	0.549	0.148	0.075	0.071	0.051	0.105	1.996		ENSSSCG00000004729	129021115	129098269	-	protein_coding	GANC	glucosidase alpha, neutral C [Source:VGNC Symbol;Acc:VGNC:103094]	129098269	-77335	none	other
Interval_193740	3	103424441	103424591	+	151	0.549	0.217	0.101	0.022	0.012	0.099	1.815		ENSSSCG00000008501	103377575	103492985	-	protein_coding	VIT	vitrin [Source:VGNC Symbol;Acc:VGNC:94830]	103492985	-68394	intron	intron
Interval_10002	1	74275997	74276147	+	151	0.549	0.211	0.091	0.037	0.028	0.084	1.886		ENSSSCG00000004384	74271042	74292681	+	protein_coding	NR2E1	nuclear receptor subfamily 2 group E member 1 [Source:VGNC Symbol;Acc:VGNC:90878]	74271042	4955	intron	intron1
Interval_203759	4	35475829	35475979	+	151	0.549	0.17	0.068	0.048	0.089	0.077	1.978		ENSSSCG00000006060	35371136	35564919	-	protein_coding	GRHL2	grainyhead like transcription factor 2 [Source:VGNC Symbol;Acc:VGNC:88667]	35564919	-88940	intron	intron
Interval_108626	14	116089769	116089919	+	151	0.549	0.216	0.07	0.072	0.027	0.066	1.893		ENSSSCG00000018956	116482304	116482426	-	snoRNA	U8	U8 small nucleolar RNA [Source:RFAM;Acc:RF00096]	116482426	-392507	none	other
Interval_285531	8	88690137	88690287	+	151	0.549	0.205	0.061	0.082	0.039	0.065	1.924		ENSSSCG00000022649	88608174	88687250	+	protein_coding	SLC7A11	solute carrier family 7 member 11 [Source:VGNC Symbol;Acc:VGNC:93171]	88608174	81963	none	other
Interval_189523	3	73416506	73416656	+	151	0.549	0.282	0.022	0.051	0.034	0.062	1.744		ENSSSCG00000035529	73420359	73426592	-	protein_coding	GKN1	gastrokine 1 [Source:NCBI gene (formerly Entrezgene);Acc:100502561]	73426592	-9936	none	other
Interval_112023	14	139266645	139266795	+	151	0.549	0.29	0.035	0.042	0.029	0.056	1.733		ENSSSCG00000041578	139294274	139300247	+	lncRNA			139294274	-27479	none	other
Interval_297325	9	42302815	42302965	+	151	0.549	0.182	0.127	0.01	0.077	0.055	1.882		ENSSSCG00000029043	42203677	42211305	+	protein_coding			42203677	99138	none	other
Interval_122189	15	79356906	79357056	+	151	0.549	0.243	0.063	0.035	0.055	0.055	1.851		ENSSSCG00000015960	79173033	79380993	+	protein_coding	MAP3K20	mitogen-activated protein kinase kinase kinase 20 [Source:HGNC Symbol;Acc:HGNC:17797]	79173033	183873	intron	intron
Interval_23364	1	183560174	183560324	+	151	0.549	0.227	0.075	0.059	0.036	0.054	1.88		ENSSSCG00000057548	183684445	183689922	+	lncRNA			183684445	-124121	none	other
Interval_129984	15	138740582	138740732	+	151	0.549	0.231	0.058	0.061	0.048	0.053	1.884		ENSSSCG00000051073	138623061	138628186	+	lncRNA			138623061	117521	none	other
Interval_22346	1	171038266	171038416	+	151	0.549	0.269	0.034	0.07	0.025	0.053	1.775		ENSSSCG00000054231	171270800	171270906	+	snRNA	U6	U6 spliceosomal RNA [Source:RFAM;Acc:RF00026]	171270800	-232384	none	other
Interval_16443	1	127266413	127266563	+	151	0.549	0.241	0.053	0.08	0.026	0.051	1.843		ENSSSCG00000049356	127255071	127255244	+	snRNA	U2	U2 spliceosomal RNA [Source:RFAM;Acc:RF00004]	127255071	11342	none	other
Interval_138906	16	67916920	67917070	+	151	0.549	0.2	0.116	0.03	0.055	0.05	1.899		ENSSSCG00000049201	67944431	67950718	+	lncRNA			67944431	-27361	none	other
Interval_52388	11	61093207	61093357	+	151	0.549	0.26	0.05	0.044	0.048	0.05	1.817		ENSSSCG00000031946	60791363	62147239	+	protein_coding	GPC5	glypican 5 [Source:VGNC Symbol;Acc:VGNC:88582]	60791363	301844	intron	intron
Interval_184479	3	36764178	36764328	+	151	0.549	0.148	0.209	0.021	0.027	0.045	1.815		ENSSSCG00000019447	37240837	37240943	+	snRNA	U6	U6 spliceosomal RNA [Source:RFAM;Acc:RF00026]	37240837	-476509	none	other
Interval_61165	12	36315005	36315155	+	151	0.549	0.15	0.089	0.124	0.046	0.041	1.963		ENSSSCG00000062359	36321062	36325569	+	lncRNA			36321062	-5907	none	other
Interval_233231	6	9689143	9689293	+	151	0.549	0.108	0.088	0.179	0.037	0.039	1.933		ENSSSCG00000027415	8910138	9871053	-	protein_coding	WWOX	WW domain containing oxidoreductase [Source:VGNC Symbol;Acc:VGNC:94988]	9871053	-181760	intron	intron
Interval_308593	9	123415542	123415692	+	151	0.549	0.101	0.049	0.129	0.135	0.037	1.971		ENSSSCG00000047187	123413682	123419995	-	lncRNA			123419995	-4303	exon	exon1
Interval_70447	13	35628325	35628475	+	151	0.549	0.096	0.12	0.131	0.067	0.037	1.987		ENSSSCG00000022616	35391320	35455743	-	protein_coding	DCP1A	decapping mRNA 1A [Source:VGNC Symbol;Acc:VGNC:97960]	35455743	172582	none	other
Interval_246698	6	97548040	97548190	+	151	0.549	0.257	0.065	0.06	0.036	0.033	1.813		ENSSSCG00000034765	97643978	97944456	+	protein_coding	PIEZO2	piezo type mechanosensitive ion channel component 2 [Source:VGNC Symbol;Acc:VGNC:110394]	97643978	-95788	none	other
Interval_225537	5	64746743	64746893	+	151	0.549	0.321	0.028	0.038	0.032	0.031	1.64		ENSSSCG00000000712	64519186	65002452	+	protein_coding	ANO2	von Willebrand factor [Source:VGNC Symbol;Acc:VGNC:104094]	64519186	227557	intron	intron
Interval_57253	12	10210958	10211108	+	151	0.549	0.167	0.203	0.038	0.012	0.031	1.785		ENSSSCG00000042724	10248978	10250413	-	lncRNA			10250413	-39305	none	other
Interval_276224	8	12118368	12118518	+	151	0.549	0.337	0.043	0.026	0.023	0.022	1.581		ENSSSCG00000056415	12051598	12055803	-	lncRNA			12055803	62565	none	other
Interval_160396	2	11553568	11553718	+	151	0.548	0.196	0.03	0.051	0.039	0.135	1.881		ENSSSCG00000061888	11500465	11510831	+	protein_coding			11500465	53103	none	other
Interval_124201	15	99473995	99474145	+	151	0.548	0.116	0.046	0.116	0.045	0.128	1.984		ENSSSCG00000031954	99584872	99724611	+	protein_coding	SLC39A10	solute carrier family 39 member 10 [Source:VGNC Symbol;Acc:VGNC:95952]	99584872	-110727	none	other
Interval_44905	10	66904314	66904464	+	151	0.548	0.175	0.079	0.035	0.043	0.121	1.937		ENSSSCG00000036117	66741291	66971746	+	lncRNA			66741291	163023	intron	intron
Interval_198638	4	2172766	2172916	+	151	0.548	0.216	0.087	0.05	0.011	0.088	1.855		ENSSSCG00000044629	2269096	2273896	-	pseudogene			2273896	-100980	none	other
Interval_115084	15	23888908	23889058	+	151	0.548	0.225	0.089	0.04	0.013	0.085	1.839		ENSSSCG00000036229	23676683	23699582	+	protein_coding	INSIG2	insulin induced 2 [Source:VGNC Symbol;Acc:VGNC:103970]	23676683	212225	none	other
Interval_216079	4	127813889	127814039	+	151	0.548	0.182	0.084	0.042	0.061	0.082	1.96		ENSSSCG00000049063	127742349	127760675	-	lncRNA			127760675	53214	none	other
Interval_174193	2	125195003	125195153	+	151	0.548	0.136	0.03	0.144	0.062	0.08	1.961		ENSSSCG00000054806	125182080	125185224	-	lncRNA			125185224	9779	none	other
Interval_110170	14	128450784	128450934	+	151	0.548	0.135	0.176	0.046	0.017	0.079	1.897		ENSSSCG00000044927	128433530	128438610	+	lncRNA			128433530	17254	none	other
Interval_200791	4	13708600	13708750	+	151	0.548	0.139	0.142	0.044	0.05	0.078	1.971		ENSSSCG00000043937	13661985	13665471	-	lncRNA			13665471	43129	none	other
Interval_85671	13	147622632	147622782	+	151	0.548	0.221	0.063	0.056	0.041	0.072	1.901		ENSSSCG00000021511	147623212	147643942	+	protein_coding	GCSAM	germinal center associated signaling and motility [Source:NCBI gene (formerly Entrezgene);Acc:100626350]	147623212	-430	none	<=1kb
Interval_42184	10	49914834	49914984	+	151	0.548	0.236	0.062	0.047	0.035	0.071	1.865		ENSSSCG00000053808	49830372	49834352	+	lncRNA			49830372	84462	none	other
Interval_77152	13	81664918	81665068	+	151	0.548	0.241	0.058	0.027	0.058	0.068	1.851		ENSSSCG00000050095	81583567	81620184	+	lncRNA			81583567	81351	none	other
Interval_32356	1	255591504	255591654	+	151	0.548	0.181	0.075	0.112	0.022	0.063	1.925		ENSSSCG00000005494	255533238	255630376	-	protein_coding	TNC	tenascin C [Source:VGNC Symbol;Acc:VGNC:103192]	255630376	-38722	intron	intron
Interval_164881	2	46427690	46427840	+	151	0.548	0.166	0.063	0.104	0.063	0.056	1.981		ENSSSCG00000013399	46400066	46670472	-	protein_coding	TEAD1	TEA domain transcription factor 1 [Source:VGNC Symbol;Acc:VGNC:93853]	46670472	-242632	intron	intron
Interval_178095	2	149493875	149494025	+	151	0.548	0.215	0.03	0.099	0.052	0.055	1.887		ENSSSCG00000058580	149467554	149485132	+	protein_coding	SPINK6	serine peptidase inhibitor Kazal type 6 [Source:HGNC Symbol;Acc:HGNC:29486]	149467554	26321	none	other
Interval_20480	1	159096517	159096667	+	151	0.548	0.256	0.06	0.044	0.038	0.054	1.828		ENSSSCG00000039179	159023135	159096960	+	lncRNA			159023135	73382	exon	exon
Interval_12523	1	97292414	97292564	+	151	0.548	0.258	0.057	0.059	0.026	0.052	1.813		ENSSSCG00000004505	97415716	97511357	-	protein_coding	SMAD2	SMAD family member 2 [Source:VGNC Symbol;Acc:VGNC:98329]	97511357	-218793	none	other
Interval_236045	6	29692219	29692369	+	151	0.548	0.284	0.081	0.02	0.023	0.044	1.72		ENSSSCG00000062255	29730351	29734559	+	lncRNA			29730351	-37982	none	other
Interval_13668	1	105575198	105575348	+	151	0.548	0.269	0.038	0.044	0.06	0.041	1.795		ENSSSCG00000004537	105973641	106013574	-	protein_coding	TXNL1	thioredoxin like 1 [Source:VGNC Symbol;Acc:VGNC:94611]	106013574	-438226	none	other
Interval_116909	15	37659573	37659723	+	151	0.548	0.345	0.03	0.02	0.016	0.041	1.557		ENSSSCG00000062698	37717335	37724162	-	lncRNA			37724162	-64439	none	other
Interval_184401	3	36369019	36369169	+	151	0.548	0.318	0.031	0.045	0.018	0.04	1.649		ENSSSCG00000020433	36179197	36179298	+	snRNA	U6	U6 spliceosomal RNA [Source:RFAM;Acc:RF00026]	36179197	189822	none	other
Interval_125351	15	107830367	107830517	+	151	0.548	0.252	0.079	0.047	0.044	0.031	1.824		ENSSSCG00000016123	107882832	108910662	+	protein_coding	PARD3B	par-3 family cell polarity regulator beta [Source:VGNC Symbol;Acc:VGNC:95618]	107882832	-52315	none	other
Interval_71785	13	43949158	43949308	+	151	0.548	0.276	0.045	0.013	0.099	0.019	1.712		ENSSSCG00000011487	43953910	43957473	-	protein_coding	FEZF2	FEZ family zinc finger 2 [Source:VGNC Symbol;Acc:VGNC:108658]	43957473	-8165	none	other
Interval_208021	4	74465940	74466090	+	151	0.547	0.12	0.062	0.055	0.049	0.167	1.967		ENSSSCG00000006239	74405902	74437615	-	protein_coding	UBXN2B	UBX domain protein 2B [Source:VGNC Symbol;Acc:VGNC:94678]	74437615	28325	none	other
Interval_288512	8	119771101	119771251	+	151	0.547	0.135	0.065	0.063	0.056	0.135	1.996		ENSSSCG00000054104	119733872	119889508	-	protein_coding			119889508	-118257	intron	intron1
Interval_7980	1	54235538	54235688	+	151	0.547	0.181	0.063	0.045	0.05	0.114	1.948		ENSSSCG00000057761	54345815	54350933	-	protein_coding			54350933	-115245	none	other
Interval_143355	17	23759477	23759627	+	151	0.547	0.157	0.134	0.029	0.031	0.102	1.924		ENSSSCG00000028750	23522175	23522307	-	snRNA			23522307	237170	none	other
Interval_290866	8	136366130	136366280	+	151	0.547	0.116	0.124	0.012	0.1	0.101	1.953		ENSSSCG00000053473	136071373	136442161	+	protein_coding			136071373	294757	intron	intron
Interval_166241	2	60667809	60667959	+	151	0.547	0.171	0.039	0.093	0.053	0.097	1.963		ENSSSCG00000013869	60636047	60742137	+	protein_coding	CPAMD8	C3 and PZP like alpha-2-macroglobulin domain containing 8 [Source:HGNC Symbol;Acc:HGNC:23228]	60636047	31762	intron	intron
Interval_2393	1	13758505	13758655	+	151	0.547	0.22	0.082	0.025	0.033	0.092	1.866		ENSSSCG00000004081	13715174	13932123	+	protein_coding			13715174	43331	intron	intron
Interval_5123	1	31246951	31247101	+	151	0.547	0.216	0.085	0.015	0.048	0.089	1.866		ENSSSCG00000052476	31252077	31255117	+	lncRNA			31252077	-4976	none	other
Interval_134184	16	36331966	36332116	+	151	0.547	0.18	0.075	0.077	0.033	0.088	1.958		ENSSSCG00000051353	36365786	36372015	+	lncRNA			36365786	-33670	none	other
Interval_69315	13	28858295	28858445	+	151	0.547	0.076	0.127	0.013	0.155	0.083	1.931		ENSSSCG00000022640	28868395	28868721	-	protein_coding			28868721	-10276	none	other
Interval_102428	14	69854688	69854838	+	151	0.547	0.166	0.089	0.065	0.051	0.082	1.99		ENSSSCG00000010232	70172746	70180777	+	protein_coding	LRRTM3	leucine rich repeat transmembrane neuronal 3 [Source:VGNC Symbol;Acc:VGNC:107409]	70172746	-317908	none	other
Interval_171508	2	101547463	101547613	+	151	0.547	0.16	0.101	0.059	0.054	0.079	1.99		ENSSSCG00000014163	101313091	101375607	+	protein_coding	SLF1	SMC5-SMC6 complex localization factor 1 [Source:VGNC Symbol;Acc:VGNC:93200]	101313091	234372	none	other
Interval_257076	7	3868752	3868902	+	151	0.547	0.277	0.074	0.01	0.017	0.075	1.713		ENSSSCG00000024310	3751292	3900762	-	protein_coding	F13A1	coagulation factor XIII A chain [Source:VGNC Symbol;Acc:VGNC:87858]	3900762	-31860	intron	intron
Interval_223964	5	52310397	52310547	+	151	0.547	0.254	0.018	0.039	0.07	0.071	1.807		ENSSSCG00000000585	52234398	52315026	-	protein_coding	SLCO1C1	solute carrier organic anion transporter family member 1C1 [Source:VGNC Symbol;Acc:VGNC:93194]	52315026	-4479	intron	intron
Interval_223375	5	47567194	47567344	+	151	0.547	0.253	0.065	0.043	0.028	0.064	1.826		ENSSSCG00000025531	47548314	47609304	-	protein_coding	SSPN	sarcospan [Source:VGNC Symbol;Acc:VGNC:93489]	47609304	-41960	exon	utr3
Interval_311907	AEMK02000361.1	1054286	1054436	+	151	0.547	0.29	0.048	0.054	0	0.061	1.679		ENSSSCG00000057068	1111151	1117397	-	lncRNA			1117397	-62961	none	other
Interval_138362	16	64084309	64084459	+	151	0.547	0.245	0.1	0.024	0.024	0.06	1.806		ENSSSCG00000044476	64086437	64120291	-	lncRNA			64120291	-35832	none	other
Interval_294883	9	24277931	24278081	+	151	0.547	0.193	0.085	0.092	0.023	0.059	1.923		ENSSSCG00000058115	24202946	24206445	+	lncRNA			24202946	74985	none	other
Interval_128000	15	127189637	127189787	+	151	0.547	0.166	0.059	0.057	0.116	0.055	1.974		ENSSSCG00000055420	127328155	127333247	-	lncRNA			127333247	-143460	none	other
Interval_268931	7	87649758	87649908	+	151	0.547	0.272	0.049	0.059	0.024	0.049	1.784		ENSSSCG00000002262	87568026	87766335	-	protein_coding	SV2B	synaptic vesicle glycoprotein 2B [Source:VGNC Symbol;Acc:VGNC:93640]	87766335	-116427	intron	intron
Interval_196556	3	122227188	122227338	+	151	0.547	0.202	0.09	0.058	0.056	0.046	1.932		ENSSSCG00000055521	122344585	122349550	-	lncRNA			122349550	-122212	none	other
Interval_286084	8	98306298	98306448	+	151	0.547	0.265	0.039	0.031	0.079	0.038	1.793		ENSSSCG00000045594	98917478	98922448	+	lncRNA			98917478	-611030	none	other
Interval_40708	10	40353490	40353640	+	151	0.547	0.275	0.05	0.075	0.023	0.03	1.764		ENSSSCG00000039256	40283312	40284136	-	protein_coding			40284136	69354	none	other
Interval_17091	1	131782389	131782539	+	151	0.547	0.191	0.069	0.09	0.075	0.028	1.935		ENSSSCG00000004789	131728784	131746115	-	protein_coding	THBS1	thrombospondin 1 [Source:NCBI gene (formerly Entrezgene);Acc:492313]	131746115	36274	none	other
Interval_43627	10	58692035	58692185	+	151	0.546	0.14	0.083	0.045	0.065	0.121	1.997		ENSSSCG00000056960	58669987	58676219	+	lncRNA			58669987	22048	none	other
Interval_22732	1	178776476	178776626	+	151	0.546	0.099	0.133	0.065	0.041	0.117	1.999		ENSSSCG00000062083	178709963	178716144	+	lncRNA			178709963	66513	none	other
Interval_187971	3	59385811	59385961	+	151	0.546	0.173	0.125	0.016	0.03	0.109	1.887		ENSSSCG00000008237	59399688	59416685	+	protein_coding	RETSAT	retinol saturase [Source:VGNC Symbol;Acc:VGNC:92225]	59399688	-13727	none	other
Interval_176309	2	139080093	139080243	+	151	0.546	0.201	0.138	0.007	0.018	0.088	1.804		ENSSSCG00000052727	138939951	138944068	+	lncRNA			138939951	140142	none	other
Interval_99297	14	48369559	48369709	+	151	0.546	0.188	0.078	0.057	0.054	0.076	1.963		ENSSSCG00000010033	48356181	48418171	-	protein_coding	PRR14L	proline rich 14 like [Source:VGNC Symbol;Acc:VGNC:91853]	48418171	-48462	intron	intron
Interval_193853	3	104311579	104311729	+	151	0.546	0.204	0.076	0.05	0.051	0.073	1.939		ENSSSCG00000057696	104296757	104301009	-	lncRNA			104301009	10570	none	other
Interval_12783	1	98596621	98596771	+	151	0.546	0.07	0.211	0.084	0.018	0.072	1.896		ENSSSCG00000004508	98638339	99024642	-	protein_coding	DYM	dymeclin [Source:VGNC Symbol;Acc:VGNC:87495]	99024642	-427871	none	other
Interval_19688	1	151033911	151034061	+	151	0.546	0.239	0.058	0.05	0.038	0.069	1.87		ENSSSCG00000054752	150981363	150986344	+	lncRNA			150981363	52548	none	other
Interval_182992	3	27624909	27625059	+	151	0.546	0.251	0.088	0.037	0.019	0.06	1.812		ENSSSCG00000055705	27663970	27668891	-	lncRNA			27668891	-43832	none	other
Interval_315692	X	17259224	17259374	+	151	0.546	0.195	0.045	0.103	0.052	0.058	1.937		ENSSSCG00000044040	17437148	17441472	-	lncRNA			17441472	-182098	none	other
Interval_140124	16	76123621	76123771	+	151	0.546	0.26	0.072	0.038	0.028	0.057	1.812		ENSSSCG00000031547	76195361	76254318	-	protein_coding	ICE1	interactor of little elongation complex ELL subunit 1 [Source:HGNC Symbol;Acc:HGNC:29154]	76254318	-130547	none	other
Interval_143647	17	25922948	25923098	+	151	0.546	0.22	0.121	0.009	0.054	0.051	1.832		ENSSSCG00000007084	25933900	25967005	-	protein_coding	BFSP1	beaded filament structural protein 1 [Source:VGNC Symbol;Acc:VGNC:95472]	25967005	-43907	none	other
Interval_141861	17	12682148	12682298	+	151	0.546	0.159	0.096	0.124	0.024	0.051	1.946		ENSSSCG00000063190	12669659	12673566	-	lncRNA			12673566	8582	none	other
Interval_270411	7	95744704	95744854	+	151	0.546	0.252	0.048	0.072	0.032	0.049	1.834		ENSSSCG00000054611	95937756	95944167	-	lncRNA			95944167	-199313	none	other
Interval_216804	5	1730834	1730984	+	151	0.546	0.235	0.074	0.071	0.028	0.046	1.865		ENSSSCG00000034776	1414144	1569846	-	protein_coding	TAFA5	TAFA chemokine like family member 5 [Source:VGNC Symbol;Acc:VGNC:93728]	1569846	160988	none	other
Interval_250064	6	121716359	121716509	+	151	0.546	0.241	0.068	0.073	0.029	0.043	1.855		ENSSSCG00000055094	121381446	121386976	+	lncRNA			121381446	334913	none	other
Interval_240997	6	66307338	66307488	+	151	0.546	0.295	0.08	0.035	0.008	0.036	1.685		ENSSSCG00000031344	65847984	65951738	+	protein_coding	AJAP1	adherens junctions associated protein 1 [Source:VGNC Symbol;Acc:VGNC:85207]	65847984	459354	none	other
Interval_247536	6	102067101	102067251	+	151	0.546	0.304	0.039	0.039	0.037	0.034	1.708		ENSSSCG00000055561	102048204	102053587	+	lncRNA			102048204	18897	none	other
Interval_129275	15	134935257	134935407	+	151	0.546	0.232	0.134	0.032	0.022	0.034	1.802		ENSSSCG00000054647	134978979	134982387	+	protein_coding			134978979	-43572	none	other
Interval_111412	14	134987675	134987825	+	151	0.546	0.197	0.071	0.11	0.054	0.024	1.913		ENSSSCG00000032832	134994034	135009308	-	protein_coding	TEX36	testis expressed 36 [Source:VGNC Symbol;Acc:VGNC:111150]	135009308	-21483	none	other
Interval_21106	1	162778601	162778751	+	151	0.546	0.199	0.081	0.077	0.074	0.023	1.924		ENSSSCG00000055336	162708107	162713419	+	lncRNA			162708107	70494	none	other
Interval_54109	11	73137919	73138069	+	151	0.546	0.287	0.019	0.05	0.076	0.022	1.721		ENSSSCG00000053809	72083339	72086475	+	lncRNA			72083339	1054580	none	other
Interval_31168	1	248363737	248363887	+	151	0.546	0.077	0.078	0.229	0.052	0.018	1.861		ENSSSCG00000044363	248402632	248408716	+	lncRNA			248402632	-38745	none	other
Interval_12237	1	95038153	95038303	+	151	0.546	0.298	0.036	0.055	0.049	0.017	1.708		ENSSSCG00000060243	95162795	95168411	-	lncRNA			95168411	-130108	none	other
Interval_237687	6	41669843	41669993	+	151	0.546	0.387	0.013	0.022	0.019	0.014	1.401		ENSSSCG00000042479	41614178	41683073	-	lncRNA			41683073	-13080	intron	intron
Interval_264778	7	54571423	54571573	+	151	0.545	0.165	0.121	0.014	0.011	0.144	1.837		ENSSSCG00000001834	54539970	54571747	-	protein_coding	MFGE8	milk fat globule EGF and factor V/VIII domain containing [Source:VGNC Symbol;Acc:VGNC:109463]	54571747	-174	exon	<=1kb
Interval_143468	17	24732669	24732819	+	151	0.545	0.15	0.059	0.053	0.069	0.124	1.992		ENSSSCG00000060718	24790712	24798029	-	lncRNA			24798029	-65210	none	other
Interval_53642	11	69709911	69710061	+	151	0.545	0.184	0.122	0.022	0.035	0.091	1.903		ENSSSCG00000057980	69577596	69583955	+	lncRNA			69577596	132315	none	other
Interval_138338	16	63950656	63950806	+	151	0.545	0.171	0.057	0.093	0.045	0.089	1.979		ENSSSCG00000047574	63957757	63966646	-	lncRNA			63966646	-15840	none	other
Interval_119476	15	57708711	57708861	+	151	0.545	0.237	0.069	0.03	0.029	0.089	1.849		ENSSSCG00000061354	57618993	57623947	-	lncRNA			57623947	84764	none	other
Interval_185351	3	41839076	41839226	+	151	0.545	0.193	0.063	0.071	0.043	0.084	1.955		ENSSSCG00000057504	41888200	41892150	+	lncRNA			41888200	-48974	none	other
Interval_126607	15	117411493	117411643	+	151	0.545	0.223	0.048	0.072	0.034	0.078	1.898		ENSSSCG00000034282	117244719	117450863	-	protein_coding	ABCA12	ATP binding cassette subfamily A member 12 [Source:VGNC Symbol;Acc:VGNC:95624]	117450863	-39220	intron	intron
Interval_286836	8	105674612	105674762	+	151	0.545	0.228	0.046	0.08	0.022	0.078	1.871		ENSSSCG00000054401	105724108	105729051	-	lncRNA			105729051	-54289	none	other
Interval_115374	15	26697083	26697233	+	151	0.545	0.078	0.098	0.159	0.046	0.073	1.996		ENSSSCG00000051026	26875326	26881503	-	lncRNA			26881503	-184270	none	other
Interval_276485	8	14116483	14116633	+	151	0.545	0.14	0.183	0.029	0.035	0.068	1.902		ENSSSCG00000061245	13536617	13543158	-	lncRNA			13543158	573325	none	other
Interval_105639	14	91938946	91939096	+	151	0.545	0.17	0.086	0.049	0.084	0.067	1.988		ENSSSCG00000010416	92151255	92156075	+	protein_coding	ZNF32	zinc finger protein 32 [Source:HGNC Symbol;Acc:HGNC:13095]	92151255	-212159	none	other
Interval_95477	14	26923073	26923223	+	151	0.545	0.247	0.111	0.018	0.013	0.066	1.772		ENSSSCG00000061309	27180295	27183461	-	lncRNA			27183461	-260238	none	other
Interval_12518	1	97203330	97203480	+	151	0.545	0.262	0.056	0.052	0.022	0.064	1.811		ENSSSCG00000004505	97415716	97511357	-	protein_coding	SMAD2	SMAD family member 2 [Source:VGNC Symbol;Acc:VGNC:98329]	97511357	-307877	none	other
Interval_42862	10	53989339	53989489	+	151	0.545	0.307	0.074	0.014	0	0.061	1.61		ENSSSCG00000061262	53992388	53998906	-	lncRNA			53998906	-9417	none	other
Interval_286037	8	97536060	97536210	+	151	0.545	0.259	0.036	0.088	0.012	0.059	1.781		ENSSSCG00000060689	97513376	97518795	-	lncRNA			97518795	17265	none	other
Interval_210808	4	91448791	91448941	+	151	0.545	0.233	0.031	0.096	0.037	0.058	1.861		ENSSSCG00000054760	91459849	91460793	+	protein_coding			91459849	-10908	none	other
Interval_199666	4	7555977	7556127	+	151	0.545	0.285	0.053	0.042	0.024	0.051	1.761		ENSSSCG00000062304	7560280	7565492	+	lncRNA			7560280	-4153	none	other
Interval_224217	5	55139507	55139657	+	151	0.545	0.246	0.048	0.092	0.023	0.047	1.834		ENSSSCG00000042813	54987465	54992625	-	lncRNA			54992625	146882	none	other
Interval_175694	2	135425871	135426021	+	151	0.545	0.234	0.034	0.119	0.023	0.045	1.825		ENSSSCG00000043647	135437390	135440143	+	lncRNA			135437390	-11369	none	other
Interval_226163	5	68381694	68381844	+	151	0.545	0.199	0.05	0.097	0.065	0.044	1.938		ENSSSCG00000000755	68223729	68608703	+	protein_coding	ERC1	ELKS/RAB6-interacting/CAST family member 1 [Source:VGNC Symbol;Acc:VGNC:87761]	68223729	157965	intron	intron
Interval_256911	7	3110786	3110936	+	151	0.545	0.265	0.043	0.063	0.043	0.041	1.817		ENSSSCG00000041566	3055192	3057806	+	lncRNA			3055192	55594	none	other
Interval_299218	9	52921318	52921468	+	151	0.545	0.319	0.031	0.051	0.014	0.04	1.648		ENSSSCG00000033649	52924062	52925518	-	protein_coding			52925518	-4050	none	other
Interval_35112	1	271718200	271718350	+	151	0.545	0.3	0.028	0.058	0.032	0.038	1.718		ENSSSCG00000005720	271724910	271928367	-	protein_coding	MED27	mediator complex subunit 27 [Source:VGNC Symbol;Acc:VGNC:90117]	271928367	-210017	none	other
Interval_116197	15	32954037	32954187	+	151	0.545	0.251	0.054	0.03	0.083	0.036	1.83		ENSSSCG00000015746	32600234	33267312	+	protein_coding	DLGAP2	DLG associated protein 2 [Source:VGNC Symbol;Acc:VGNC:99711]	32600234	353803	intron	intron1
Interval_83158	13	131794236	131794386	+	151	0.545	0.295	0.051	0.031	0.041	0.036	1.735		ENSSSCG00000045353	131795146	131826246	+	lncRNA			131795146	-760	none	<=1kb
Interval_232430	6	4572446	4572596	+	151	0.545	0.268	0.092	0.033	0.029	0.033	1.778		ENSSSCG00000039218	4564533	4594520	+	protein_coding	SLC38A8	solute carrier family 38 member 8 [Source:VGNC Symbol;Acc:VGNC:93099]	4564533	7913	intron	intron
Interval_148776	17	57238894	57239044	+	151	0.545	0.233	0.147	0.011	0.032	0.031	1.759		ENSSSCG00000007499	57164404	57174107	+	protein_coding	TFAP2C	transcription factor AP-2 gamma [Source:NCBI gene (formerly Entrezgene);Acc:100144525]	57164404	74490	none	other
Interval_255027	6	161986806	161986956	+	151	0.545	0.217	0.066	0.05	0.095	0.027	1.894		ENSSSCG00000037291	161785770	161928910	-	protein_coding	ELAVL4	ELAV like RNA binding protein 4 [Source:VGNC Symbol;Acc:VGNC:97047]	161928910	57896	none	other
Interval_48453	11	18047672	18047822	+	151	0.545	0.246	0.081	0.059	0.044	0.026	1.843		ENSSSCG00000009393	18040011	18072633	+	protein_coding	EBPL	EBP like [Source:VGNC Symbol;Acc:VGNC:87529]	18040011	7661	intron	intron1
Interval_298481	9	48045321	48045471	+	151	0.545	0.323	0.042	0.058	0.009	0.022	1.618		ENSSSCG00000037883	48163315	48163383	-	miRNA	ssc-mir-9818	ssc-mir-9818 [Source:miRBase;Acc:MI0031585]	48163383	-117912	none	other
Interval_140249	16	77661568	77661718	+	151	0.544	0.194	0.041	0.019	0.06	0.142	1.877		ENSSSCG00000034884	77695071	77701236	-	protein_coding	IRX1	iroquois homeobox 1 [Source:VGNC Symbol;Acc:VGNC:89215]	77701236	-39518	none	other
Interval_147343	17	48987959	48988109	+	151	0.544	0.174	0.114	0.025	0.013	0.131	1.873		ENSSSCG00000007453	48966814	49243739	+	protein_coding	EYA2	EYA transcriptional coactivator and phosphatase 2 [Source:VGNC Symbol;Acc:VGNC:96292]	48966814	21145	intron	intron1
Interval_199599	4	7223930	7224080	+	151	0.544	0.116	0.034	0.123	0.058	0.125	1.99		ENSSSCG00000055353	7195093	7374012	+	lncRNA			7195093	28837	intron	intron1
Interval_123005	15	85816926	85817076	+	151	0.544	0.151	0.075	0.085	0.036	0.109	1.994		ENSSSCG00000016008	85542258	85605614	-	protein_coding	CWC22	CWC22 spliceosome associated protein homolog [Source:VGNC Symbol;Acc:VGNC:96215]	85605614	211312	none	other
Interval_104769	14	85521178	85521328	+	151	0.544	0.176	0.056	0.073	0.043	0.108	1.97		ENSSSCG00000010351	85544126	85677928	+	protein_coding	CCSER2	coiled-coil serine rich protein 2 [Source:VGNC Symbol;Acc:VGNC:86379]	85544126	-22798	none	other
Interval_133318	16	29233646	29233796	+	151	0.544	0.142	0.036	0.105	0.066	0.107	1.997		ENSSSCG00000043312	29208050	29212011	-	lncRNA			29212011	21635	none	other
Interval_60302	12	27804061	27804211	+	151	0.544	0.171	0.057	0.065	0.071	0.092	1.992		ENSSSCG00000046490	27755519	27758049	-	protein_coding			27758049	46012	none	other
Interval_196046	3	118735044	118735194	+	151	0.544	0.174	0.075	0.08	0.041	0.085	1.982		ENSSSCG00000062289	118746731	118753402	+	lncRNA			118746731	-11537	none	other
Interval_114705	15	19493807	19493957	+	151	0.544	0.263	0.046	0.047	0.021	0.079	1.802		ENSSSCG00000015707	19557893	19799040	-	protein_coding	GPR39	G protein-coupled receptor 39 [Source:VGNC Symbol;Acc:VGNC:103954]	19799040	-305083	none	other
Interval_74392	13	63236012	63236162	+	151	0.544	0.16	0.041	0.098	0.082	0.075	1.995		ENSSSCG00000023891	63318171	64203173	+	protein_coding	GRM7	glutamate metabotropic receptor 7 [Source:VGNC Symbol;Acc:VGNC:98028]	63318171	-82009	none	other
Interval_150001	18	1003599	1003749	+	151	0.544	0.191	0.095	0.048	0.047	0.075	1.954		ENSSSCG00000026661	721131	1389607	+	protein_coding	PTPRN2	protein tyrosine phosphatase receptor type N2 [Source:VGNC Symbol;Acc:VGNC:91993]	721131	282468	intron	intron
Interval_9531	1	70383340	70383490	+	151	0.544	0.149	0.154	0.048	0.031	0.075	1.946		ENSSSCG00000004364	70993342	71105012	-	protein_coding	HACE1	HECT domain and ankyrin repeat containing E3 ubiquitin protein ligase 1 [Source:VGNC Symbol;Acc:VGNC:88769]	71105012	-721522	none	other
Interval_52657	11	63641449	63641599	+	151	0.544	0.249	0.064	0.039	0.029	0.074	1.842		ENSSSCG00000009490	63584869	63678344	-	protein_coding	DCT	dopachrome tautomerase [Source:VGNC Symbol;Acc:VGNC:87192]	63678344	-36745	intron	intron1
Interval_43318	10	57178590	57178740	+	151	0.544	0.247	0.068	0.037	0.031	0.073	1.848		ENSSSCG00000061536	56943815	56948810	+	lncRNA			56943815	234775	none	other
Interval_82835	13	129828387	129828537	+	151	0.544	0.239	0.044	0.064	0.038	0.071	1.873		ENSSSCG00000038584	129240083	129817911	-	protein_coding	FGF12	fibroblast growth factor 12 [Source:VGNC Symbol;Acc:VGNC:88102]	129817911	10476	none	other
Interval_73100	13	52623333	52623483	+	151	0.544	0.221	0.06	0.068	0.038	0.07	1.913		ENSSSCG00000027675	52348234	52876892	-	protein_coding	FOXP1	forkhead box P1 [Source:VGNC Symbol;Acc:VGNC:88222]	52876892	-253409	intron	intron
Interval_22015	1	168138954	168139104	+	151	0.544	0.27	0.066	0.033	0.018	0.07	1.78		ENSSSCG00000055014	168165841	168169070	-	lncRNA			168169070	-29966	none	other
Interval_15738	1	120785987	120786137	+	151	0.544	0.135	0.171	0.042	0.04	0.068	1.944		ENSSSCG00000031794	120807392	120849826	+	protein_coding	TNFAIP8L3	TNF alpha induced protein 8 like 3 [Source:VGNC Symbol;Acc:VGNC:94256]	120807392	-21255	none	other
Interval_238065	6	44413752	44413902	+	151	0.544	0.257	0.059	0.049	0.026	0.065	1.828		ENSSSCG00000056413	44415826	44416752	-	protein_coding			44416752	-2850	none	2-3kb
Interval_269404	7	90216004	90216154	+	151	0.544	0.256	0.042	0.043	0.056	0.058	1.84		ENSSSCG00000002284	90199231	90336262	+	protein_coding	CCDC196	coiled-coil domain containing 196 [Source:HGNC Symbol;Acc:HGNC:20100]	90199231	16773	intron	intron1
Interval_317117	X	40328252	40328402	+	151	0.544	0.284	0.052	0.017	0.053	0.05	1.757		ENSSSCG00000026984	40178969	40222542	-	protein_coding	DIPK2B	divergent protein kinase domain 2B [Source:VGNC Symbol;Acc:VGNC:87311]	40222542	105710	none	other
Interval_236902	6	35461458	35461608	+	151	0.544	0.282	0.05	0.04	0.035	0.05	1.777		ENSSSCG00000002839	35393669	35409872	-	protein_coding	C16orf78	chromosome 6 C16orf78 homolog [Source:VGNC Symbol;Acc:VGNC:86053]	35409872	51586	none	other
Interval_300727	9	62041530	62041680	+	151	0.544	0.261	0.064	0.052	0.029	0.05	1.824		ENSSSCG00000062420	62078675	62078938	-	processed_pseudogene			62078938	-37258	none	other
Interval_230211	5	94301238	94301388	+	151	0.544	0.248	0.079	0.028	0.062	0.04	1.843		ENSSSCG00000000927	94324091	94384154	-	protein_coding	TMTC3	transmembrane O-mannosyltransferase targeting cadherins 3 [Source:VGNC Symbol;Acc:VGNC:94243]	94384154	-82766	none	other
Interval_92004	14	774734	774884	+	151	0.544	0.161	0.184	0.041	0.03	0.04	1.879		ENSSSCG00000039841	679431	834382	-	protein_coding	SHC3	SHC adaptor protein 3 [Source:VGNC Symbol;Acc:VGNC:92838]	834382	-59498	intron	intron
Interval_110537	14	130603403	130603553	+	151	0.544	0.296	0.047	0.057	0.017	0.038	1.72		ENSSSCG00000010692	130511592	130674774	+	protein_coding	WDR11	WD repeat domain 11 [Source:VGNC Symbol;Acc:VGNC:94906]	130511592	91811	intron	intron1
Interval_101992	14	65077977	65078127	+	151	0.544	0.093	0.114	0.202	0.017	0.03	1.871		ENSSSCG00000061787	65098303	65105151	+	lncRNA			65098303	-20176	none	other
Interval_3609	1	20857499	20857649	+	151	0.544	0.281	0.053	0.051	0.044	0.027	1.776		ENSSSCG00000057517	20889584	20890516	+	protein_coding			20889584	-31935	none	other
Interval_95469	14	26876210	26876360	+	151	0.543	0.223	0.057	0.018	0.055	0.104	1.873		ENSSSCG00000040330	26611666	26621558	+	lncRNA			26611666	264544	none	other
Interval_100031	14	53233056	53233206	+	151	0.543	0.232	0.072	0.033	0.023	0.097	1.855		ENSSSCG00000052687	53377862	53384102	-	lncRNA			53384102	-150896	none	other
Interval_260264	7	25011567	25011717	+	151	0.543	0.184	0.077	0.035	0.064	0.096	1.961		ENSSSCG00000063263	25026013	25028196	-	protein_coding			25028196	-16479	none	other
Interval_166265	2	60887951	60888101	+	151	0.543	0.178	0.09	0.037	0.062	0.09	1.971		ENSSSCG00000013865	60800438	60906046	-	protein_coding	NWD1	NACHT and WD repeat domain containing 1 [Source:VGNC Symbol;Acc:VGNC:90991]	60906046	-17945	intron	intron
Interval_71909	13	44642538	44642688	+	151	0.543	0.196	0.064	0.068	0.039	0.09	1.952		ENSSSCG00000052209	44637317	44644170	+	lncRNA			44637317	5221	exon	exon1
Interval_11754	1	87909608	87909758	+	151	0.543	0.18	0.09	0.062	0.044	0.082	1.977		ENSSSCG00000057027	87963709	87967078	+	lncRNA			87963709	-53951	none	other
Interval_1274	1	7170657	7170807	+	151	0.543	0.205	0.085	0.042	0.056	0.07	1.942		ENSSSCG00000004039	7110074	7207401	-	protein_coding	SLC22A3	solute carrier family 22 member 3 [Source:VGNC Symbol;Acc:VGNC:92980]	7207401	-36594	intron	intron1
Interval_312198	AEMK02000423.1	111748	111898	+	151	0.543	0.237	0.075	0.035	0.04	0.07	1.875		ENSSSCG00000039445	126933	134701	-	protein_coding	LRRC55	leucine rich repeat containing 55 [Source:VGNC Symbol;Acc:VGNC:89850]	134701	-22803	none	other
Interval_131703	16	14726011	14726161	+	151	0.543	0.215	0.081	0.034	0.058	0.069	1.921		ENSSSCG00000052856	15075656	15081920	+	lncRNA			15075656	-349495	none	other
Interval_3807	1	22084593	22084743	+	151	0.543	0.288	0.054	0.013	0.033	0.068	1.733		ENSSSCG00000004136	21913239	22165083	-	protein_coding	AIG1	androgen induced 1 [Source:VGNC Symbol;Acc:VGNC:85201]	22165083	-80340	intron	intron
Interval_216798	5	1678541	1678691	+	151	0.543	0.259	0.078	0.039	0.016	0.065	1.803		ENSSSCG00000034776	1414144	1569846	-	protein_coding	TAFA5	TAFA chemokine like family member 5 [Source:VGNC Symbol;Acc:VGNC:93728]	1569846	108695	none	other
Interval_311906	AEMK02000361.1	1046739	1046889	+	151	0.543	0.28	0.041	0.04	0.034	0.062	1.783		ENSSSCG00000057068	1111151	1117397	-	lncRNA			1117397	-70508	none	other
Interval_281418	8	55961255	55961405	+	151	0.543	0.276	0.042	0.045	0.032	0.06	1.791		ENSSSCG00000041079	55935023	55947975	-	lncRNA			55947975	13280	none	other
Interval_125339	15	107750158	107750308	+	151	0.543	0.277	0.056	0.054	0.015	0.055	1.773		ENSSSCG00000060819	107699636	107705221	+	lncRNA			107699636	50522	none	other
Interval_77551	13	84427677	84427827	+	151	0.543	0.263	0.049	0.034	0.059	0.053	1.828		ENSSSCG00000011686	83962618	84502327	-	protein_coding	SLC9A9	solute carrier family 9 member A9 [Source:VGNC Symbol;Acc:VGNC:93190]	84502327	-74500	intron	intron
Interval_196631	3	122944523	122944673	+	151	0.543	0.287	0.035	0.062	0.028	0.044	1.757		ENSSSCG00000052640	122956367	123014074	+	lncRNA			122956367	-11694	none	other
Interval_160608	2	13597293	13597443	+	151	0.543	0.229	0.064	0.095	0.026	0.043	1.874		ENSSSCG00000029468	13584925	13617785	-	protein_coding	P2RX3	purinergic receptor P2X 3 [Source:VGNC Symbol;Acc:VGNC:91120]	13617785	-20342	intron	intron
Interval_234262	6	16705998	16706148	+	151	0.543	0.214	0.064	0.111	0.025	0.043	1.886		ENSSSCG00000060193	16770150	16776368	+	lncRNA			16770150	-64002	none	other
Interval_112052	14	139574772	139574922	+	151	0.543	0.191	0.162	0.042	0.019	0.043	1.856		ENSSSCG00000060847	139487398	139493601	+	lncRNA			139487398	87374	none	other
Interval_281410	8	55926985	55927135	+	151	0.543	0.253	0.1	0.024	0.046	0.034	1.813		ENSSSCG00000041079	55935023	55947975	-	lncRNA			55947975	-20840	none	other
Interval_199104	4	4299961	4300111	+	151	0.543	0.286	0.069	0.046	0.025	0.031	1.754		ENSSSCG00000049581	4090584	4090671	-	snRNA	U6	U6 spliceosomal RNA [Source:RFAM;Acc:RF00026]	4090671	209290	none	other
Interval_236451	6	32431193	32431343	+	151	0.543	0.371	0.033	0.007	0.018	0.027	1.471		ENSSSCG00000049382	32456807	32464693	+	lncRNA			32456807	-25464	none	other
Interval_273828	7	119769607	119769757	+	151	0.543	0.178	0.119	0.054	0.087	0.02	1.931		ENSSSCG00000051559	119431697	119432479	-	protein_coding			119432479	337128	none	other
Interval_242117	6	71683988	71684138	+	151	0.543	0.303	0.051	0.063	0.021	0.018	1.692		ENSSSCG00000025667	71740677	71748923	-	protein_coding	FBXO2	F-box protein 2 [Source:VGNC Symbol;Acc:VGNC:88034]	71748923	-64785	none	other
Interval_182843	3	26939705	26939855	+	151	0.543	0.32	0.07	0.032	0.019	0.017	1.638		ENSSSCG00000043289	26857860	26860734	+	protein_coding			26857860	81845	none	other
Interval_111388	14	134915314	134915464	+	151	0.543	0.224	0.006	0.124	0.092	0.011	1.764		ENSSSCG00000032832	134994034	135009308	-	protein_coding	TEX36	testis expressed 36 [Source:VGNC Symbol;Acc:VGNC:111150]	135009308	-93844	none	other
Interval_300232	9	58814015	58814165	+	151	0.542	0.152	0.106	0.039	0.009	0.154	1.891		ENSSSCG00000015253	58743504	58968355	+	protein_coding	NTM	neurotrimin [Source:VGNC Symbol;Acc:VGNC:98164]	58743504	70511	intron	intron1
Interval_321508	Y	3923608	3923758	+	151	0.542	0.164	0.029	0.108	0.016	0.14	1.897		ENSSSCG00000038192	3812169	3972870	-	protein_coding			3972870	-49112	intron	intron
Interval_251039	6	134255681	134255831	+	151	0.542	0.154	0.057	0.054	0.073	0.12	2		ENSSSCG00000034573	134201028	134201163	+	snoRNA	SNORA70	Small nucleolar RNA SNORA70 [Source:RFAM;Acc:RF00156]	134201028	54653	none	other
Interval_12073	1	92718232	92718382	+	151	0.542	0.176	0.1	0.074	0	0.109	1.878		ENSSSCG00000033160	92951121	92952053	-	protein_coding			92952053	-233671	none	other
Interval_205944	4	58383432	58383582	+	151	0.542	0.285	0.016	0.053	0.019	0.085	1.727		ENSSSCG00000063261	58470920	58471025	+	snRNA	U6	U6 spliceosomal RNA [Source:RFAM;Acc:RF00026]	58470920	-87338	none	other
Interval_270122	7	94204249	94204399	+	151	0.542	0.227	0.021	0.093	0.038	0.078	1.87		ENSSSCG00000020701	94218649	94254730	+	protein_coding	TTC9	tetratricopeptide repeat domain 9 [Source:VGNC Symbol;Acc:VGNC:94560]	94218649	-14250	none	other
Interval_53100	11	66972389	66972539	+	151	0.542	0.212	0.054	0.055	0.06	0.077	1.94		ENSSSCG00000009508	66967238	66967558	+	processed_pseudogene			66967238	5151	none	other
Interval_7841	1	52890014	52890164	+	151	0.542	0.253	0.052	0.044	0.033	0.076	1.844		ENSSSCG00000053554	52944189	52945359	-	protein_coding			52945359	-55195	none	other
Interval_102777	14	72841296	72841446	+	151	0.542	0.15	0.148	0.036	0.051	0.073	1.965		ENSSSCG00000010256	72787303	72953095	+	protein_coding	COL13A1	collagen type XIII alpha 1 chain [Source:VGNC Symbol;Acc:VGNC:86865]	72787303	53993	intron	intron
Interval_9591	1	71014198	71014348	+	151	0.542	0.226	0.028	0.045	0.089	0.069	1.889		ENSSSCG00000004364	70993342	71105012	-	protein_coding	HACE1	HECT domain and ankyrin repeat containing E3 ubiquitin protein ligase 1 [Source:VGNC Symbol;Acc:VGNC:88769]	71105012	-90664	intron	intron
Interval_124231	15	99648622	99648772	+	151	0.542	0.195	0.072	0.066	0.056	0.068	1.969		ENSSSCG00000031954	99584872	99724611	+	protein_coding	SLC39A10	solute carrier family 39 member 10 [Source:VGNC Symbol;Acc:VGNC:95952]	99584872	63750	intron	intron
Interval_70077	13	33398894	33399044	+	151	0.542	0.166	0.132	0.053	0.042	0.065	1.969		ENSSSCG00000011416	33152428	33657131	+	protein_coding	DOCK3	dedicator of cytokinesis 3 [Source:VGNC Symbol;Acc:VGNC:87393]	33152428	246466	intron	intron
Interval_129568	15	136446790	136446940	+	151	0.542	0.109	0.21	0.036	0.043	0.06	1.912		ENSSSCG00000016322	136370530	136382553	+	protein_coding	ACKR3	atypical chemokine receptor 3 [Source:VGNC Symbol;Acc:VGNC:96017]	136370530	76260	none	other
Interval_106759	14	103317645	103317795	+	151	0.542	0.177	0.078	0.104	0.039	0.06	1.975		ENSSSCG00000054626	103340046	103345013	+	lncRNA			103340046	-22251	none	other
Interval_65527	13	664610	664760	+	151	0.542	0.244	0.056	0.056	0.044	0.058	1.877		ENSSSCG00000049932	638664	766350	-	protein_coding			766350	-101590	intron	intron
Interval_111910	14	138228984	138229134	+	151	0.542	0.191	0.063	0.118	0.029	0.058	1.933		ENSSSCG00000042700	138481779	138489850	+	lncRNA			138481779	-252645	none	other
Interval_17130	1	132157156	132157306	+	151	0.542	0.228	0.048	0.014	0.115	0.053	1.844		ENSSSCG00000060314	132282594	132287552	+	lncRNA			132282594	-125288	none	other
Interval_18271	1	141006038	141006188	+	151	0.542	0.218	0.091	0.085	0.013	0.05	1.876		ENSSSCG00000032719	141205243	141206876	-	processed_pseudogene			141206876	-200688	none	other
Interval_74330	13	62044379	62044529	+	151	0.542	0.208	0.039	0.092	0.072	0.047	1.93		ENSSSCG00000062440	61732417	61738245	+	lncRNA			61732417	311962	none	other
Interval_195678	3	116020336	116020486	+	151	0.542	0.15	0.196	0.009	0.058	0.045	1.851		ENSSSCG00000062998	116027654	116033020	+	lncRNA			116027654	-7168	none	other
Interval_76821	13	79057466	79057616	+	151	0.542	0.225	0.094	0.046	0.05	0.045	1.902		ENSSSCG00000037044	79052208	79114506	-	protein_coding	NME9	NME/NM23 family member 9 [Source:VGNC Symbol;Acc:VGNC:90796]	79114506	-56890	intron	intron
Interval_6554	1	41700940	41701090	+	151	0.542	0.188	0.064	0.049	0.112	0.044	1.953		ENSSSCG00000062347	41768564	41771898	-	lncRNA			41771898	-70808	none	other
Interval_216198	4	128882026	128882176	+	151	0.542	0.243	0.09	0.044	0.038	0.043	1.861		ENSSSCG00000059777	128888812	128893897	-	lncRNA			128893897	-11721	none	other
Interval_161239	2	17485747	17485897	+	151	0.542	0.303	0.058	0.031	0.027	0.04	1.72		ENSSSCG00000031819	17448200	17465703	+	protein_coding	TP53I11	tumor protein p53 inducible protein 11 [Source:VGNC Symbol;Acc:VGNC:94326]	17448200	37547	none	other
Interval_131506	16	11072664	11072814	+	151	0.542	0.301	0.038	0.038	0.045	0.037	1.735		ENSSSCG00000058555	10970398	10975032	-	lncRNA			10975032	97632	none	other
Interval_97381	14	38262520	38262670	+	151	0.542	0.169	0.123	0.063	0.067	0.036	1.968		ENSSSCG00000061641	38218385	38220934	+	lncRNA			38218385	44135	none	other
Interval_112677	15	1944753	1944903	+	151	0.542	0.147	0.14	0.078	0.058	0.035	1.977		ENSSSCG00000054236	1942537	1947859	-	lncRNA			1947859	-2956	exon	2-3kb
Interval_272583	7	111599286	111599436	+	151	0.542	0.289	0.097	0.02	0.016	0.035	1.703		ENSSSCG00000061380	111590194	111596348	+	lncRNA			111590194	9092	none	other
Interval_245895	6	92646160	92646310	+	151	0.542	0.125	0.11	0.138	0.052	0.033	1.985		ENSSSCG00000059310	92685412	92690519	+	lncRNA			92685412	-39102	none	other
Interval_283795	8	77205053	77205203	+	151	0.542	0.29	0.059	0.057	0.024	0.028	1.746		ENSSSCG00000056838	77218866	77229037	-	protein_coding			77229037	-23834	none	other
Interval_259251	7	17398348	17398498	+	151	0.542	0.173	0.035	0.19	0.06	0	1.786		ENSSSCG00000039721	17451367	17463710	-	protein_coding	PRL	prolactin [Source:VGNC Symbol;Acc:VGNC:104037]	17463710	-65212	none	other
Interval_175344	2	133204185	133204335	+	151	0.541	0.116	0.098	0.039	0.035	0.17	1.955		ENSSSCG00000053462	133195787	133201908	+	lncRNA			133195787	8398	none	other
Interval_40896	10	41489117	41489267	+	151	0.541	0.082	0.16	0.062	0.011	0.144	1.92		ENSSSCG00000041664	41521849	41534431	-	lncRNA			41534431	-45164	none	other
Interval_2321	1	13018252	13018402	+	151	0.541	0.166	0.014	0.089	0.073	0.118	1.944		ENSSSCG00000004074	12528672	12702443	-	protein_coding	OPRM1	opioid receptor mu 1 [Source:NCBI gene (formerly Entrezgene);Acc:396802]	12702443	315809	none	other
Interval_1971	1	10646601	10646751	+	151	0.541	0.197	0.118	0.025	0.015	0.103	1.869		ENSSSCG00000057033	10664552	10671066	-	lncRNA			10671066	-24315	none	other
Interval_122118	15	78921750	78921900	+	151	0.541	0.166	0.111	0.057	0.024	0.101	1.961		ENSSSCG00000015959	78773266	79095040	+	protein_coding	RAPGEF4	Rap guanine nucleotide exchange factor 4 [Source:VGNC Symbol;Acc:VGNC:95814]	78773266	148484	intron	intron1
Interval_246220	6	94883820	94883970	+	151	0.541	0.157	0.088	0.035	0.083	0.096	1.998		ENSSSCG00000003652	94891363	94905662	+	protein_coding	AKIRIN1	akirin 1 [Source:NCBI gene (formerly Entrezgene);Acc:100144621]	94891363	-7393	none	other
Interval_55007	11	77972720	77972870	+	151	0.541	0.194	0.119	0.033	0.026	0.087	1.911		ENSSSCG00000052182	77986200	77987351	+	protein_coding	SOX1	SRY-box transcription factor 1 [Source:HGNC Symbol;Acc:HGNC:11189]	77986200	-13330	none	other
Interval_41524	10	45967341	45967491	+	151	0.541	0.149	0.091	0.108	0.025	0.086	1.988		ENSSSCG00000011045	45980111	46062700	+	protein_coding	MINDY3	MINDY lysine 48 deubiquitinase 3 [Source:VGNC Symbol;Acc:VGNC:96014]	45980111	-12620	none	other
Interval_203093	4	31347778	31347928	+	151	0.541	0.203	0.035	0.09	0.051	0.081	1.939		ENSSSCG00000006037	30734514	31400997	-	protein_coding	OXR1	oxidation resistance 1 [Source:VGNC Symbol;Acc:VGNC:91116]	31400997	-53069	intron	intron1
Interval_264201	7	50518983	50519133	+	151	0.541	0.257	0.084	0.015	0.023	0.08	1.794		ENSSSCG00000038491	50747841	50751777	-	protein_coding	MEX3B	mex-3 RNA binding family member B [Source:VGNC Symbol;Acc:VGNC:90169]	50751777	-232644	none	other
Interval_219914	5	17592114	17592264	+	151	0.541	0.303	0.028	0.019	0.036	0.073	1.702		ENSSSCG00000020838	17585472	17589577	+	protein_coding			17585472	6642	none	other
Interval_77115	13	81380118	81380268	+	151	0.541	0.13	0.224	0.032	0.007	0.066	1.815		ENSSSCG00000043221	81773298	81773400	-	snoRNA			81773400	-393132	none	other
Interval_247947	6	104914707	104914857	+	151	0.541	0.161	0.13	0.051	0.053	0.065	1.983		ENSSSCG00000059799	104883975	104884081	-	snRNA	U6	U6 spliceosomal RNA [Source:RFAM;Acc:RF00026]	104884081	30626	none	other
Interval_302804	9	77075867	77076017	+	151	0.541	0.274	0.033	0.058	0.03	0.065	1.799		ENSSSCG00000023592	77197536	77206523	+	protein_coding	TAC1	tachykinin 1 [Source:VGNC Symbol;Acc:VGNC:93697]	77197536	-121519	none	other
Interval_224267	5	56138028	56138178	+	151	0.541	0.221	0.105	0.029	0.044	0.061	1.894		ENSSSCG00000036142	56167495	56168395	-	protein_coding			56168395	-30217	none	other
Interval_239921	6	56352215	56352365	+	151	0.541	0.214	0.086	0.069	0.029	0.061	1.92		ENSSSCG00000057842	56343087	56353178	-	protein_coding			56353178	-813	intron	<=1kb
Interval_182830	3	26856902	26857052	+	151	0.541	0.288	0.04	0.044	0.027	0.061	1.766		ENSSSCG00000043289	26857860	26860734	+	protein_coding			26857860	-808	none	<=1kb
Interval_100686	14	57394985	57395135	+	151	0.541	0.216	0.108	0.041	0.037	0.057	1.903		ENSSSCG00000010164	57424906	57481823	-	protein_coding	MAP3K21	mitogen-activated protein kinase kinase kinase 21 [Source:VGNC Symbol;Acc:VGNC:107410]	57481823	-86688	none	other
Interval_182072	3	21194780	21194930	+	151	0.541	0.277	0.058	0.051	0.017	0.056	1.781		ENSSSCG00000036837	20544232	21056195	-	protein_coding	HS3ST4	heparan sulfate-glucosamine 3-sulfotransferase 4 [Source:VGNC Symbol;Acc:VGNC:106584]	21056195	138585	none	other
Interval_123388	15	90812525	90812675	+	151	0.541	0.266	0.015	0.096	0.028	0.054	1.777		ENSSSCG00000055933	90769444	90769922	-	processed_pseudogene			90769922	42603	none	other
Interval_106591	14	101848579	101848729	+	151	0.541	0.204	0.058	0.111	0.035	0.051	1.926		ENSSSCG00000053236	101744457	101749674	-	lncRNA			101749674	98905	none	other
Interval_29279	1	232842688	232842838	+	151	0.541	0.245	0.082	0.059	0.024	0.05	1.857		ENSSSCG00000061420	232799280	232839322	+	lncRNA			232799280	43408	none	other
Interval_243808	6	80559354	80559504	+	151	0.541	0.237	0.066	0.049	0.061	0.046	1.893		ENSSSCG00000003523	80516967	80550588	+	protein_coding	EPHA8	EPH receptor A8 [Source:VGNC Symbol;Acc:VGNC:87735]	80516967	42387	none	other
Interval_107649	14	109462108	109462258	+	151	0.541	0.173	0.081	0.104	0.059	0.042	1.983		ENSSSCG00000010531	109503940	109569341	+	protein_coding		R3H domain and coiled-coil containing 1 like [Source:VGNC Symbol;Acc:VGNC:92037]	109503940	-41682	none	other
Interval_293376	9	13891041	13891191	+	151	0.541	0.375	0.022	0.01	0.011	0.042	1.461		ENSSSCG00000060442	13845620	13849666	-	lncRNA			13849666	41375	none	other
Interval_3813	1	22122508	22122658	+	151	0.541	0.304	0.048	0.046	0.02	0.041	1.719		ENSSSCG00000004136	21913239	22165083	-	protein_coding	AIG1	androgen induced 1 [Source:VGNC Symbol;Acc:VGNC:85201]	22165083	-42425	intron	intron1
Interval_309330	9	128427239	128427389	+	151	0.541	0.156	0.133	0.065	0.067	0.038	1.981		ENSSSCG00000023451	128429092	128661639	-	protein_coding	KCNK2	potassium two pore domain channel subfamily K member 2 [Source:VGNC Symbol;Acc:VGNC:89369]	128661639	-234250	none	other
Interval_266358	7	65787893	65788043	+	151	0.541	0.365	0.017	0.04	0	0.037	1.47		ENSSSCG00000001963	65805522	65833529	+	protein_coding	EGLN3	egl-9 family hypoxia inducible factor 3 [Source:VGNC Symbol;Acc:VGNC:87589]	65805522	-17479	none	other
Interval_265281	7	57727749	57727899	+	151	0.541	0.327	0.042	0.032	0.029	0.03	1.656		ENSSSCG00000052321	57620773	57626911	+	lncRNA			57620773	106976	none	other
Interval_98170	14	42562553	42562703	+	151	0.541	0.256	0.058	0.062	0.055	0.028	1.842		ENSSSCG00000039261	42489398	42584135	-	protein_coding	WSCD2	WSC domain containing 2 [Source:VGNC Symbol;Acc:VGNC:109443]	42584135	-21432	intron	intron1
Interval_212538	4	103764215	103764365	+	151	0.54	0.083	0.115	0.091	0.023	0.149	1.984		ENSSSCG00000006735	103745181	103793138	-	protein_coding	PTGFRN	prostaglandin F2 receptor inhibitor [Source:VGNC Symbol;Acc:VGNC:91955]	103793138	-28773	intron	intron
Interval_251694	6	139568386	139568536	+	151	0.54	0.103	0.021	0.135	0.06	0.142	1.968		ENSSSCG00000057820	139564220	139570444	+	lncRNA			139564220	4166	exon	exon1
Interval_276171	8	11832172	11832322	+	151	0.54	0.161	0.041	0.093	0.042	0.122	1.978		ENSSSCG00000029227	11641064	12037265	-	protein_coding	LDB2	LIM domain binding 2 [Source:VGNC Symbol;Acc:VGNC:89668]	12037265	-204943	intron	intron
Interval_310935	9	138785891	138786041	+	151	0.54	0.166	0.083	0.059	0.045	0.107	1.994		ENSSSCG00000043470	138901690	138903264	-	protein_coding			138903264	-117223	none	other
Interval_98201	14	42837359	42837509	+	151	0.54	0.152	0.033	0.102	0.07	0.102	1.997		ENSSSCG00000009950	42835302	42869566	-	protein_coding	PIWIL3	piwi like RNA-mediated silencing 3 [Source:VGNC Symbol;Acc:VGNC:98199]	42869566	-32057	intron	intron
Interval_189364	3	72459656	72459806	+	151	0.54	0.154	0.032	0.09	0.085	0.099	2		ENSSSCG00000056723	72456209	72459240	+	lncRNA			72456209	3447	none	other
Interval_141142	17	6201767	6201917	+	151	0.54	0.217	0.072	0.017	0.058	0.096	1.893		ENSSSCG00000057333	6134597	6139553	+	lncRNA			6134597	67170	none	other
Interval_104593	14	83700498	83700648	+	151	0.54	0.199	0.101	0.053	0.02	0.086	1.92		ENSSSCG00000010344	83317019	84402943	+	protein_coding	NRG3	neuregulin 3 [Source:VGNC Symbol;Acc:VGNC:104011]	83317019	383479	intron	intron
Interval_116173	15	32861352	32861502	+	151	0.54	0.219	0.059	0.043	0.056	0.083	1.926		ENSSSCG00000015746	32600234	33267312	+	protein_coding	DLGAP2	DLG associated protein 2 [Source:VGNC Symbol;Acc:VGNC:99711]	32600234	261118	intron	intron1
Interval_7775	1	52489033	52489183	+	151	0.54	0.094	0.086	0.165	0.033	0.082	1.994		ENSSSCG00000004281	52435235	52939823	+	protein_coding	KCNQ5	potassium voltage-gated channel subfamily Q member 5 [Source:VGNC Symbol;Acc:VGNC:89384]	52435235	53798	intron	intron1
Interval_186247	3	47906237	47906387	+	151	0.54	0.173	0.064	0.116	0.027	0.08	1.966		ENSSSCG00000028691	47838558	47856943	-	protein_coding	SULT1C3	sulfotransferase family 1C member 3 [Source:VGNC Symbol;Acc:VGNC:110723]	47856943	49294	none	other
Interval_86613	13	157934996	157935146	+	151	0.54	0.247	0.018	0.062	0.061	0.072	1.851		ENSSSCG00000011959	158013726	158291103	+	protein_coding	ABI3BP	ABI family member 3 binding protein [Source:VGNC Symbol;Acc:VGNC:108628]	158013726	-78580	none	other
Interval_218316	5	9391241	9391391	+	151	0.54	0.234	0.124	0.02	0.015	0.067	1.807		ENSSSCG00000055522	9417035	9421465	-	protein_coding			9421465	-30074	none	other
Interval_300158	9	58461901	58462051	+	151	0.54	0.197	0.086	0.07	0.042	0.066	1.963		ENSSSCG00000015253	58743504	58968355	+	protein_coding	NTM	neurotrimin [Source:VGNC Symbol;Acc:VGNC:98164]	58743504	-281453	none	other
Interval_49854	11	26157349	26157499	+	151	0.54	0.21	0.033	0.113	0.041	0.063	1.913		ENSSSCG00000009445	26127401	26132123	-	protein_coding	PCDH8	protocadherin 8 [Source:HGNC Symbol;Acc:HGNC:8660]	26132123	25226	none	other
Interval_97096	14	36005318	36005468	+	151	0.54	0.259	0.052	0.063	0.028	0.058	1.84		ENSSSCG00000058305	36051984	36057662	+	lncRNA			36051984	-46516	none	other
Interval_28480	1	226038935	226039085	+	151	0.54	0.209	0.046	0.115	0.037	0.053	1.916		ENSSSCG00000005266	225929109	226109469	+	protein_coding	TMC1	transmembrane channel like 1 [Source:VGNC Symbol;Acc:VGNC:94039]	225929109	109826	intron	intron
Interval_242154	6	71924397	71924547	+	151	0.54	0.253	0.05	0.017	0.092	0.047	1.823		ENSSSCG00000061442	71918845	71921405	-	protein_coding	NPPA	natriuretic peptide A [Source:NCBI gene (formerly Entrezgene);Acc:397496]	71921405	2992	none	2-3kb
Interval_169297	2	83550506	83550656	+	151	0.54	0.264	0.069	0.041	0.042	0.046	1.835		ENSSSCG00000057665	83485844	83492082	+	lncRNA			83485844	64662	none	other
Interval_160512	2	12620433	12620583	+	151	0.54	0.298	0.036	0.04	0.041	0.045	1.751		ENSSSCG00000058088	12632975	12633919	+	protein_coding			12632975	-12392	none	other
Interval_7822	1	52772963	52773113	+	151	0.54	0.194	0.098	0.095	0.029	0.043	1.936		ENSSSCG00000046325	52725754	52731611	-	protein_coding			52731611	41352	none	other
Interval_138416	16	64464394	64464544	+	151	0.54	0.313	0.037	0.043	0.026	0.041	1.702		ENSSSCG00000017046	64359001	64752210	+	protein_coding	EBF1	EBF transcription factor 1 [Source:VGNC Symbol;Acc:VGNC:87525]	64359001	105393	intron	intron
Interval_117147	15	39525936	39526086	+	151	0.54	0.269	0.051	0.08	0.019	0.04	1.797		ENSSSCG00000059447	39542110	39545220	+	lncRNA			39542110	-16024	none	other
Interval_60403	12	30544342	30544492	+	151	0.54	0.229	0.118	0.055	0.033	0.025	1.857		ENSSSCG00000063347	30734439	30739361	-	lncRNA			30739361	-194869	none	other
Interval_115266	15	25457244	25457394	+	151	0.54	0.349	0.043	0.036	0.015	0.017	1.568		ENSSSCG00000050390	25467583	25471702	-	protein_coding			25471702	-14308	none	other
Interval_277863	8	26754414	26754564	+	151	0.539	0.208	0.052	0.047	0.016	0.138	1.873		ENSSSCG00000008767	26790602	26791060	+	protein_coding			26790602	-36038	none	other
Interval_130601	16	1904721	1904871	+	151	0.539	0.135	0.061	0.127	0.007	0.131	1.929		ENSSSCG00000016780	508637	1521749	-	protein_coding	CTNND2	catenin delta 2 [Source:VGNC Symbol;Acc:VGNC:87068]	1521749	382972	none	other
Interval_180731	3	12564668	12564818	+	151	0.539	0.181	0.058	0.063	0.036	0.122	1.961		ENSSSCG00000054218	12497185	12502183	+	lncRNA			12497185	67483	none	other
Interval_279216	8	36550539	36550689	+	151	0.539	0.201	0.056	0.052	0.035	0.117	1.933		ENSSSCG00000028922	36347040	36474627	-	protein_coding	GABRA2	gamma-aminobutyric acid type A receptor subunit alpha2 [Source:VGNC Symbol;Acc:VGNC:88301]	36474627	75912	none	other
Interval_184333	3	35941783	35941933	+	151	0.539	0.205	0.087	0.022	0.033	0.114	1.895		ENSSSCG00000020433	36179197	36179298	+	snRNA	U6	U6 spliceosomal RNA [Source:RFAM;Acc:RF00026]	36179197	-237264	none	other
Interval_40554	10	39120947	39121097	+	151	0.539	0.17	0.072	0.081	0.025	0.113	1.972		ENSSSCG00000029783	39096782	39172198	-	protein_coding	MKX	mohawk homeobox [Source:VGNC Symbol;Acc:VGNC:96020]	39172198	-51101	intron	intron
Interval_257402	7	5944027	5944177	+	151	0.539	0.207	0.097	0.007	0.044	0.106	1.866		ENSSSCG00000060143	5996526	5999790	+	protein_coding			5996526	-52349	none	other
Interval_258595	7	12895743	12895893	+	151	0.539	0.207	0.057	0.055	0.043	0.099	1.941		ENSSSCG00000047883	12897340	12929766	-	lncRNA			12929766	-33873	none	other
Interval_107411	14	108121508	108121658	+	151	0.539	0.152	0.14	0.04	0.037	0.092	1.968		ENSSSCG00000062572	108174652	108174758	+	snRNA	U6	U6 spliceosomal RNA [Source:RFAM;Acc:RF00026]	108174652	-52994	none	other
Interval_282481	8	68438828	68438978	+	151	0.539	0.196	0.097	0.047	0.04	0.081	1.955		ENSSSCG00000027609	68326299	68360262	-	protein_coding	GC	GC vitamin D binding protein [Source:VGNC Symbol;Acc:VGNC:88377]	68360262	78566	none	other
Interval_188992	3	69719860	69720010	+	151	0.539	0.269	0.058	0.025	0.028	0.081	1.801		ENSSSCG00000008307	69701149	69839893	+	protein_coding	SFXN5	sideroflexin 5 [Source:VGNC Symbol;Acc:VGNC:92787]	69701149	18711	intron	intron
Interval_268970	7	87870966	87871116	+	151	0.539	0.2	0.07	0.07	0.042	0.079	1.964		ENSSSCG00000002260	87889411	88032098	+	protein_coding			87889411	-18295	none	other
Interval_285452	8	88181991	88182141	+	151	0.539	0.18	0.099	0.046	0.063	0.073	1.988		ENSSSCG00000060728	88163898	88170794	-	lncRNA			88170794	11197	none	other
Interval_306342	9	107876208	107876358	+	151	0.539	0.185	0.093	0.064	0.048	0.072	1.985		ENSSSCG00000032905	107778499	107880274	-	protein_coding	LAMB4	laminin subunit beta 4 [Source:VGNC Symbol;Acc:VGNC:89623]	107880274	-3916	intron	intron
Interval_49605	11	24653811	24653961	+	151	0.539	0.256	0.064	0.024	0.048	0.071	1.844		ENSSSCG00000009430	24704881	24752244	-	protein_coding	AKAP11	A-kinase anchoring protein 11 [Source:HGNC Symbol;Acc:HGNC:369]	24752244	-98283	none	other
Interval_271537	7	102220583	102220733	+	151	0.539	0.214	0.145	0.024	0.011	0.068	1.821		ENSSSCG00000058517	102216957	102778337	+	protein_coding			102216957	3626	intron	intron1
Interval_151938	18	13221007	13221157	+	151	0.539	0.19	0.071	0.077	0.061	0.063	1.987		ENSSSCG00000039290	13330029	13395460	+	protein_coding	MTPN	myotrophin [Source:VGNC Symbol;Acc:VGNC:90467]	13330029	-108872	none	other
Interval_279562	8	38905703	38905853	+	151	0.539	0.277	0.059	0.034	0.029	0.063	1.799		ENSSSCG00000008830	38869138	38943669	+	protein_coding	CWH43	cell wall biosis 43 C-terminal homolog [Source:VGNC Symbol;Acc:VGNC:87098]	38869138	36565	intron	intron
Interval_125057	15	105624280	105624430	+	151	0.539	0.247	0.065	0.042	0.049	0.058	1.879		ENSSSCG00000016111	105644188	105648850	+	protein_coding	FZD7	frizzled class receptor 7 [Source:VGNC Symbol;Acc:VGNC:96310]	105644188	-19758	none	other
Interval_134153	16	36072501	36072651	+	151	0.539	0.131	0.051	0.037	0.185	0.057	1.944		ENSSSCG00000059122	36049024	36054387	+	lncRNA			36049024	23477	none	other
Interval_311915	AEMK02000361.1	1116886	1117036	+	151	0.539	0.297	0.056	0.025	0.038	0.045	1.75		ENSSSCG00000057068	1111151	1117397	-	lncRNA			1117397	-361	exon	<=1kb
Interval_216362	4	129752468	129752618	+	151	0.539	0.272	0.061	0.043	0.042	0.043	1.821		ENSSSCG00000006936	129721291	129758495	+	protein_coding	ODF2L	outer dense fiber of sperm tails 2 like [Source:VGNC Symbol;Acc:VGNC:91018]	129721291	31177	exon	exon
Interval_266858	7	68641504	68641654	+	151	0.539	0.142	0.206	0.042	0.028	0.043	1.883		ENSSSCG00000036522	68684430	68684555	-	snRNA			68684555	-42901	none	other
Interval_176227	2	138420417	138420567	+	151	0.539	0.16	0.128	0.101	0.032	0.04	1.961		ENSSSCG00000014318	138373189	138510728	-	protein_coding	TRPC7	transient receptor potential cation channel subfamily C member 7 [Source:NCBI gene (formerly Entrezgene);Acc:100271727]	138510728	-90161	intron	intron
Interval_167349	2	72331074	72331224	+	151	0.539	0.109	0.226	0.049	0.044	0.033	1.887		ENSSSCG00000013553	72326716	72391648	-	protein_coding	VAV1	vav guanine nucleotide exchange factor 1 [Source:VGNC Symbol;Acc:VGNC:94807]	72391648	-60424	intron	intron
Interval_200572	4	12250675	12250825	+	151	0.539	0.385	0.021	0.02	0.03	0.005	1.432		ENSSSCG00000050230	12184939	12195372	+	lncRNA			12184939	65736	none	other
Interval_150453	18	3702517	3702667	+	151	0.538	0.101	0.141	0.04	0.03	0.149	1.961		ENSSSCG00000016423	3148483	4054118	-	protein_coding	DPP6	dipeptidyl peptidase like 6 [Source:VGNC Symbol;Acc:VGNC:87421]	4054118	-351451	intron	intron1
Interval_214508	4	118039265	118039415	+	151	0.538	0.153	0.079	0.066	0.024	0.14	1.969		ENSSSCG00000006870	118049105	118090354	-	protein_coding	MFSD14A	major facilitator superfamily domain containing 14A [Source:VGNC Symbol;Acc:VGNC:90187]	118090354	-50939	none	other
Interval_188543	3	64921655	64921805	+	151	0.538	0.19	0.037	0.059	0.042	0.133	1.934		ENSSSCG00000022842	64878846	64880270	-	protein_coding			64880270	41385	none	other
Interval_151230	18	8707594	8707744	+	151	0.538	0.186	0.094	0.027	0.035	0.12	1.93		ENSSSCG00000016493	8448887	8843542	-	protein_coding	TMEM178B	transmembrane protein 178B [Source:VGNC Symbol;Acc:VGNC:110300]	8843542	-135798	intron	intron
Interval_62032	12	42283262	42283412	+	151	0.538	0.091	0.227	0	0.03	0.115	1.791		ENSSSCG00000017728	42120368	42489194	+	protein_coding	MYO1D	myosin ID [Source:VGNC Symbol;Acc:VGNC:90527]	42120368	162894	intron	intron
Interval_199000	4	3752745	3752895	+	151	0.538	0.18	0.079	0.048	0.045	0.109	1.978		ENSSSCG00000055351	3645069	3651731	+	lncRNA			3645069	107676	none	other
Interval_133044	16	26468230	26468380	+	151	0.538	0.225	0.06	0.046	0.034	0.097	1.906		ENSSSCG00000062900	26501220	26504911	+	lncRNA			26501220	-32840	none	other
Interval_58383	12	16108498	16108648	+	151	0.538	0.187	0.128	0.009	0.043	0.095	1.894		ENSSSCG00000017300	16059768	16119571	-	protein_coding	MRC2	mannose receptor C type 2 [Source:VGNC Symbol;Acc:VGNC:90341]	16119571	-10923	intron	intron
Interval_8239	1	56460104	56460254	+	151	0.538	0.183	0.052	0.065	0.07	0.092	1.992		ENSSSCG00000050040	56466751	56467230	-	protein_coding			56467230	-6976	none	other
Interval_220939	5	26406237	26406387	+	151	0.538	0.233	0.09	0.01	0.046	0.083	1.851		ENSSSCG00000050881	26311227	26317643	+	lncRNA			26311227	95010	none	other
Interval_85835	13	148756858	148757008	+	151	0.538	0.195	0.091	0.047	0.05	0.08	1.97		ENSSSCG00000063276	148711561	148715075	+	lncRNA			148711561	45297	none	other
Interval_314436	X	615860	616010	+	151	0.538	0.173	0.151	0.038	0.032	0.068	1.932		ENSSSCG00000057988	609252	612535	-	lncRNA			612535	3325	none	other
Interval_182871	3	27098589	27098739	+	151	0.538	0.181	0.053	0.087	0.073	0.067	1.997		ENSSSCG00000042476	27097076	27156749	+	lncRNA			27097076	1513	intron	1-2kb
Interval_27292	1	217990919	217991069	+	151	0.538	0.244	0.068	0.026	0.058	0.066	1.876		ENSSSCG00000054547	218343105	218347758	-	lncRNA			218347758	-356689	none	other
Interval_144150	17	28713023	28713173	+	151	0.538	0.224	0.038	0.086	0.053	0.061	1.92		ENSSSCG00000026506	28408099	28679231	-	protein_coding	RALGAPA2	Ral GTPase activating protein catalytic subunit alpha 2 [Source:VGNC Symbol;Acc:VGNC:95454]	28679231	33792	none	other
Interval_77615	13	84946624	84946774	+	151	0.538	0.28	0.067	0.022	0.038	0.054	1.787		ENSSSCG00000019379	84724484	84724640	-	snRNA	U1	U1 spliceosomal RNA [Source:RFAM;Acc:RF00003]	84724640	221984	none	other
Interval_267046	7	70390513	70390663	+	151	0.538	0.198	0.032	0.128	0.054	0.051	1.926		ENSSSCG00000061488	70429193	70435539	-	lncRNA			70435539	-44876	none	other
Interval_290718	8	135659767	135659917	+	151	0.538	0.238	0.084	0.037	0.051	0.051	1.891		ENSSSCG00000060705	135649803	135653756	-	lncRNA			135653756	6011	none	other
Interval_85793	13	148290397	148290547	+	151	0.538	0.135	0.184	0.067	0.025	0.05	1.933		ENSSSCG00000023993	148090630	148192232	-	protein_coding	CD96	CD96 molecule [Source:VGNC Symbol;Acc:VGNC:86437]	148192232	98165	none	other
Interval_148588	17	55431492	55431642	+	151	0.538	0.193	0.168	0.005	0.047	0.049	1.83		ENSSSCG00000007488	55390802	55583858	+	protein_coding	DOK5	docking protein 5 [Source:NCBI gene (formerly Entrezgene);Acc:100144540]	55390802	40690	intron	intron1
Interval_113166	15	6682661	6682811	+	151	0.538	0.233	0.069	0.091	0.024	0.044	1.881		ENSSSCG00000054185	6618278	6624954	+	lncRNA			6618278	64383	none	other
Interval_32581	1	257169481	257169631	+	151	0.538	0.233	0.138	0.033	0.016	0.042	1.814		ENSSSCG00000005501	257054228	257066909	+	protein_coding	TRIM32	tripartite motif containing 32 [Source:VGNC Symbol;Acc:VGNC:94407]	257054228	115253	none	other
Interval_284516	8	82733449	82733599	+	151	0.538	0.278	0.06	0.029	0.066	0.03	1.794		ENSSSCG00000042317	82802287	82829975	-	protein_coding	C4orf51	chromosome 4 open reading frame 51 [Source:HGNC Symbol;Acc:HGNC:37264]	82829975	-96376	none	other
Interval_179061	3	2826859	2827009	+	151	0.538	0.186	0.067	0.054	0.13	0.025	1.939		ENSSSCG00000007574	2814547	3324798	+	protein_coding	SDK1	sidekick cell adhesion molecule 1 [Source:VGNC Symbol;Acc:VGNC:92660]	2814547	12312	intron	intron1
Interval_46742	11	8323401	8323551	+	151	0.537	0.105	0.11	0.063	0.031	0.154	1.996		ENSSSCG00000009336	8282517	8321020	+	protein_coding	RXFP2	relaxin family peptide receptor 2 [Source:VGNC Symbol;Acc:VGNC:92526]	8282517	40884	none	other
Interval_303902	9	87198016	87198166	+	151	0.537	0.182	0.054	0.077	0.018	0.132	1.931		ENSSSCG00000051508	87225916	87311781	+	lncRNA			87225916	-27750	none	other
Interval_75058	13	67487897	67488047	+	151	0.537	0.193	0.103	0.006	0.043	0.118	1.882		ENSSSCG00000011575	67417938	67707654	+	protein_coding	ATG7	autophagy related 7 [Source:VGNC Symbol;Acc:VGNC:85625]	67417938	69959	intron	intron
Interval_53574	11	69392134	69392284	+	151	0.537	0.174	0.147	0.033	0.012	0.096	1.893		ENSSSCG00000032891	69411114	69412067	+	protein_coding			69411114	-18830	none	other
Interval_250398	6	126658570	126658720	+	151	0.537	0.247	0.041	0.059	0.026	0.091	1.86		ENSSSCG00000057422	126730283	126735604	+	lncRNA			126730283	-71563	none	other
Interval_216193	4	128848052	128848202	+	151	0.537	0.183	0.09	0.073	0.046	0.071	1.994		ENSSSCG00000059777	128888812	128893897	-	lncRNA			128893897	-45695	none	other
Interval_271526	7	102143522	102143672	+	151	0.537	0.202	0.089	0.1	0.007	0.066	1.899		ENSSSCG00000058517	102216957	102778337	+	protein_coding			102216957	-73285	none	other
Interval_47852	11	14531316	14531466	+	151	0.537	0.188	0.104	0.078	0.032	0.061	1.967		ENSSSCG00000029855	14319428	14560181	-	protein_coding	LHFPL6	LHFPL tetraspan subfamily member 6 [Source:VGNC Symbol;Acc:VGNC:89709]	14560181	-28715	intron	intron
Interval_122432	15	81138694	81138844	+	151	0.537	0.264	0.055	0.065	0.02	0.06	1.83		ENSSSCG00000055172	81165505	81170696	-	lncRNA			81170696	-31852	none	other
Interval_90357	13	199130732	199130882	+	151	0.537	0.22	0.074	0.042	0.068	0.058	1.936		ENSSSCG00000053362	199214174	199219102	+	lncRNA			199214174	-83292	none	other
Interval_228756	5	85607743	85607893	+	151	0.537	0.165	0.151	0.062	0.028	0.058	1.953		ENSSSCG00000057524	85532646	85536699	+	lncRNA			85532646	75097	none	other
Interval_294120	9	18906974	18907124	+	151	0.537	0.216	0.058	0.068	0.064	0.057	1.952		ENSSSCG00000014904	17576135	19545916	-	protein_coding	DLG2	discs large MAGUK scaffold protein 2 [Source:VGNC Symbol;Acc:VGNC:108581]	19545916	-638792	intron	intron1
Interval_115379	15	26799475	26799625	+	151	0.537	0.294	0.07	0.029	0.013	0.057	1.734		ENSSSCG00000051026	26875326	26881503	-	lncRNA			26881503	-81878	none	other
Interval_148608	17	55595681	55595831	+	151	0.537	0.296	0.086	0.024	0.008	0.049	1.708		ENSSSCG00000030971	55608087	55608615	-	protein_coding			55608615	-12784	none	other
Interval_291299	9	422052	422202	+	151	0.537	0.179	0.135	0.05	0.051	0.047	1.962		ENSSSCG00000014575	411502	450543	+	protein_coding			411502	10550	intron	intron
Interval_242919	6	75887461	75887611	+	151	0.537	0.34	0.048	0.023	0.007	0.046	1.599		ENSSSCG00000003482	75874229	75909509	+	protein_coding	PADI3	peptidyl arginine deiminase 3 [Source:VGNC Symbol;Acc:VGNC:91147]	75874229	13232	intron	intron
Interval_268744	7	86379482	86379632	+	151	0.537	0.288	0.024	0.048	0.062	0.042	1.776		ENSSSCG00000056093	86321156	86325875	+	lncRNA			86321156	58326	none	other
Interval_153961	18	25242314	25242464	+	151	0.537	0.294	0.031	0.059	0.044	0.035	1.765		ENSSSCG00000016614	25045742	25168053	-	protein_coding	PTPRZ1	protein tyrosine phosphatase receptor type Z1 [Source:VGNC Symbol;Acc:VGNC:91996]	25168053	74261	none	other
Interval_106583	14	101705159	101705309	+	151	0.537	0.255	0.091	0.048	0.036	0.033	1.844		ENSSSCG00000060490	101687050	101691787	-	lncRNA			101691787	13372	none	other
Interval_118342	15	49120104	49120254	+	151	0.537	0.299	0.024	0.055	0.061	0.024	1.734		ENSSSCG00000059286	48860891	48864712	+	lncRNA			48860891	259213	none	other
Interval_210733	4	90687234	90687384	+	151	0.537	0.165	0.077	0.105	0.093	0.023	1.98		ENSSSCG00000006397	90681364	90700792	-	protein_coding	FCRL6	Fc receptor like 6 [Source:VGNC Symbol;Acc:VGNC:88072]	90700792	-13408	intron	intron
Interval_140317	16	78772176	78772326	+	151	0.537	0.291	0.078	0.035	0.043	0.015	1.745		ENSSSCG00000017112	78937566	78945269	+	protein_coding	IRX4	iroquois homeobox 4 [Source:VGNC Symbol;Acc:VGNC:89218]	78937566	-165240	none	other
Interval_224172	5	54476295	54476445	+	151	0.536	0.105	0.077	0.116	0.02	0.146	1.987		ENSSSCG00000000590	54408296	54452417	+	protein_coding	PLCZ1	phospholipase C zeta 1 [Source:VGNC Symbol;Acc:VGNC:103310]	54408296	67999	none	other
Interval_143337	17	23560178	23560328	+	151	0.536	0.242	0.059	0.022	0.021	0.12	1.826		ENSSSCG00000028750	23522175	23522307	-	snRNA			23522307	37871	none	other
Interval_306639	9	109672168	109672318	+	151	0.536	0.179	0.098	0.056	0.024	0.107	1.962		ENSSSCG00000027026	109545459	109546031	+	protein_coding			109545459	126709	none	other
Interval_248183	6	107093428	107093578	+	151	0.536	0.201	0.084	0.049	0.027	0.103	1.939		ENSSSCG00000042186	107075480	107079953	-	lncRNA			107079953	13475	none	other
Interval_273811	7	119501079	119501229	+	151	0.536	0.206	0.094	0.044	0.025	0.096	1.926		ENSSSCG00000051559	119431697	119432479	-	protein_coding			119432479	68600	none	other
Interval_76986	13	80474114	80474264	+	151	0.536	0.236	0.052	0.055	0.036	0.085	1.901		ENSSSCG00000030704	80527805	80527909	+	snRNA	U6	U6 spliceosomal RNA [Source:RFAM;Acc:RF00026]	80527805	-53541	none	other
Interval_104527	14	82794812	82794962	+	151	0.536	0.209	0.022	0.117	0.032	0.084	1.898		ENSSSCG00000052171	82679200	82683525	-	lncRNA			82683525	111287	none	other
Interval_66552	13	9458287	9458437	+	151	0.536	0.214	0.069	0.047	0.051	0.082	1.949		ENSSSCG00000039231	9616381	9616486	-	snRNA	U6	U6 spliceosomal RNA [Source:RFAM;Acc:RF00026]	9616486	-158049	none	other
Interval_29508	1	235302851	235303001	+	151	0.536	0.155	0.129	0.074	0.024	0.081	1.983		ENSSSCG00000042235	235296376	235300520	+	lncRNA			235296376	6475	none	other
Interval_222216	5	35575304	35575454	+	151	0.536	0.244	0.055	0.042	0.05	0.072	1.892		ENSSSCG00000000509	35617266	35671149	-	protein_coding	ZFC3H1	zinc finger C3H1-type containing [Source:VGNC Symbol;Acc:VGNC:95139]	35671149	-95695	none	other
Interval_230376	5	96306025	96306175	+	151	0.536	0.169	0.101	0.091	0.032	0.072	1.994		ENSSSCG00000034948	96297661	96341750	+	protein_coding	RASSF9	Ras association domain family member 9 [Source:VGNC Symbol;Acc:VGNC:92129]	96297661	8364	intron	intron
Interval_146748	17	45141896	45142046	+	151	0.536	0.115	0.216	0.047	0.015	0.07	1.886		ENSSSCG00000055101	44710987	44714518	+	lncRNA			44710987	430909	none	other
Interval_300199	9	58653276	58653426	+	151	0.536	0.227	0.12	0.035	0.014	0.068	1.852		ENSSSCG00000015253	58743504	58968355	+	protein_coding	NTM	neurotrimin [Source:VGNC Symbol;Acc:VGNC:98164]	58743504	-90078	none	other
Interval_205119	4	49003343	49003493	+	151	0.536	0.196	0.096	0.09	0.018	0.065	1.938		ENSSSCG00000006132	48556967	48862985	+	protein_coding	MMP16	matrix metallopeptidase 16 [Source:VGNC Symbol;Acc:VGNC:90271]	48556967	446376	none	other
Interval_306141	9	106605743	106605893	+	151	0.536	0.255	0.061	0.045	0.045	0.059	1.872		ENSSSCG00000043953	106556667	106626264	-	lncRNA			106626264	-20371	intron	intron1
Interval_26427	1	209378235	209378385	+	151	0.536	0.241	0.037	0.089	0.042	0.055	1.887		ENSSSCG00000061976	209479562	209482974	-	lncRNA			209482974	-104589	none	other
Interval_13433	1	104168634	104168784	+	151	0.536	0.216	0.08	0.06	0.059	0.049	1.949		ENSSSCG00000042812	104095036	104124555	+	protein_coding	DYNAP	dynactin associated protein [Source:HGNC Symbol;Acc:HGNC:26808]	104095036	73598	none	other
Interval_190526	3	81179610	81179760	+	151	0.536	0.344	0.038	0.008	0.026	0.047	1.592		ENSSSCG00000054493	81185538	81191971	-	lncRNA			81191971	-12211	none	other
Interval_111889	14	137940625	137940775	+	151	0.536	0.244	0.106	0.049	0.022	0.044	1.851		ENSSSCG00000042700	138481779	138489850	+	lncRNA			138481779	-541004	none	other
Interval_150590	18	4933773	4933923	+	151	0.536	0.299	0.09	0.024	0.012	0.039	1.702		ENSSSCG00000016428	4979436	4981076	-	protein_coding	CCT8L2	chaperonin containing TCP1 subunit 8 like 2 [Source:HGNC Symbol;Acc:HGNC:15553]	4981076	-47153	none	other
Interval_57108	12	8796313	8796463	+	151	0.536	0.314	0.052	0.038	0.027	0.034	1.714		ENSSSCG00000035165	8725335	8725413	+	miRNA	ssc-mir-9784-1		8725335	70978	none	other
Interval_279336	8	37299049	37299199	+	151	0.535	0.138	0.068	0.065	0.03	0.164	1.977		ENSSSCG00000033373	37334476	37380253	-	protein_coding	COMMD8	COMM domain containing 8 [Source:VGNC Symbol;Acc:VGNC:86890]	37380253	-81054	none	other
Interval_183312	3	29691386	29691536	+	151	0.535	0.175	0.124	0.005	0.044	0.117	1.894		ENSSSCG00000060803	29673073	29678953	-	lncRNA			29678953	12433	none	other
Interval_68044	13	21105865	21106015	+	151	0.535	0.148	0.065	0.117	0.028	0.108	1.999		ENSSSCG00000058661	21139326	21143187	-	lncRNA			21143187	-37172	none	other
Interval_26779	1	213875433	213875583	+	151	0.535	0.167	0.103	0.051	0.04	0.103	1.995		ENSSSCG00000055648	214177302	214183852	-	lncRNA			214183852	-308269	none	other
Interval_112879	15	3372444	3372594	+	151	0.535	0.191	0.117	0.036	0.029	0.091	1.94		ENSSSCG00000022919	3190343	3361410	-	protein_coding	KIF5C	kinesin family member 5C [Source:VGNC Symbol;Acc:VGNC:96394]	3361410	11034	none	other
Interval_36706	10	10365549	10365699	+	151	0.535	0.187	0.09	0.05	0.057	0.082	1.994		ENSSSCG00000058702	10331234	10336412	+	lncRNA			10331234	34315	none	other
Interval_166607	2	65405887	65406037	+	151	0.535	0.232	0.037	0.032	0.083	0.081	1.898		ENSSSCG00000013755	65353578	65372085	-	protein_coding	YJU2B	YJU2 splicing factor homolog B [Source:VGNC Symbol;Acc:VGNC:86255]	65372085	33802	none	other
Interval_310437	9	134836953	134837103	+	151	0.535	0.317	0.029	0.033	0.011	0.076	1.672		ENSSSCG00000047638	134859524	134863421	+	lncRNA			134859524	-22421	none	other
Interval_257757	7	9040070	9040220	+	151	0.535	0.212	0.071	0.064	0.045	0.074	1.958		ENSSSCG00000001052	9105874	9666881	+	protein_coding	PHACTR1	phosphatase and actin regulator 1 [Source:VGNC Symbol;Acc:VGNC:91365]	9105874	-65654	none	other
Interval_275762	8	9641954	9642104	+	151	0.535	0.252	0.053	0.054	0.033	0.073	1.874		ENSSSCG00000056321	9562906	9567751	-	lncRNA			9567751	74203	none	other
Interval_184309	3	35761940	35762090	+	151	0.535	0.242	0.075	0.025	0.058	0.066	1.887		ENSSSCG00000020433	36179197	36179298	+	snRNA	U6	U6 spliceosomal RNA [Source:RFAM;Acc:RF00026]	36179197	-417107	none	other
Interval_224240	5	55724674	55724824	+	151	0.535	0.254	0.07	0.035	0.041	0.065	1.869		ENSSSCG00000058341	55748266	55748372	-	snRNA	U6	U6 spliceosomal RNA [Source:RFAM;Acc:RF00026]	55748372	-23548	none	other
Interval_170140	2	89249916	89250066	+	151	0.535	0.253	0.068	0.046	0.033	0.065	1.871		ENSSSCG00000014126	89250003	89453936	+	protein_coding	MSH3	mutS homolog 3 [Source:VGNC Symbol;Acc:VGNC:90419]	89250003	0	exon	<=1kb
Interval_278260	8	29684528	29684678	+	151	0.535	0.247	0.02	0.102	0.031	0.065	1.842		ENSSSCG00000063519	29603896	29607387	+	lncRNA			29603896	80632	none	other
Interval_69347	13	28998847	28998997	+	151	0.535	0.289	0.036	0.009	0.067	0.064	1.753		ENSSSCG00000011314	28977503	29005445	-	protein_coding	LZTFL1	leucine zipper transcription factor like 1 [Source:VGNC Symbol;Acc:VGNC:89926]	29005445	-6448	intron	intron1
Interval_39797	10	31590598	31590748	+	151	0.535	0.21	0.065	0.064	0.072	0.055	1.968		ENSSSCG00000035626	31580328	31580721	-	protein_coding			31580721	9877	none	other
Interval_190745	3	83037001	83037151	+	151	0.535	0.253	0.071	0.056	0.031	0.054	1.87		ENSSSCG00000053676	83030447	83034614	-	lncRNA			83034614	2387	none	2-3kb
Interval_46603	11	7617631	7617781	+	151	0.535	0.269	0.083	0.029	0.03	0.053	1.816		ENSSSCG00000046261	7566491	7593532	+	protein_coding	TEX26	testis expressed 26 [Source:HGNC Symbol;Acc:HGNC:28622]	7566491	51140	none	other
Interval_113466	15	8642551	8642701	+	151	0.535	0.204	0.039	0.093	0.077	0.052	1.958		ENSSSCG00000052768	8492017	8498324	+	protein_coding			8492017	150534	none	other
Interval_109263	14	122339246	122339396	+	151	0.535	0.254	0.058	0.054	0.048	0.051	1.879		ENSSSCG00000053012	122334670	122339787	-	lncRNA			122339787	-391	exon	<=1kb
Interval_147729	17	50880447	50880597	+	151	0.535	0.283	0.049	0.048	0.033	0.051	1.805		ENSSSCG00000027444	50804962	50869223	-	protein_coding	STAU1	staufen double-stranded RNA binding protein 1 [Source:VGNC Symbol;Acc:VGNC:95525]	50869223	11224	none	other
Interval_316404	X	33355160	33355310	+	151	0.535	0.22	0.079	0.076	0.043	0.047	1.937		ENSSSCG00000053875	33369163	33369714	+	protein_coding			33369163	-13853	none	other
Interval_68445	13	23500095	23500245	+	151	0.535	0.227	0.072	0.082	0.037	0.047	1.92		ENSSSCG00000011260	23481255	23570379	-	protein_coding	SCN10A	sodium voltage-gated channel alpha subunit 10 [Source:VGNC Symbol;Acc:VGNC:92630]	23570379	-70134	intron	intron
Interval_303457	9	83084621	83084771	+	151	0.535	0.248	0.045	0.103	0.023	0.047	1.851		ENSSSCG00000059681	83013979	83018015	-	lncRNA			83018015	66606	none	other
Interval_91937	14	199363	199513	+	151	0.535	0.141	0.185	0.052	0.043	0.045	1.948		ENSSSCG00000035901	227209	294826	+	protein_coding	SPIN1	spindlin 1 [Source:NCBI gene (formerly Entrezgene);Acc:100337684]	227209	-27696	none	other
Interval_77281	13	82275567	82275717	+	151	0.535	0.254	0.089	0.028	0.05	0.044	1.853		ENSSSCG00000011672	82230178	82352756	+	protein_coding	RASA2	RAS p21 protein activator 2 [Source:VGNC Symbol;Acc:VGNC:92102]	82230178	45389	intron	intron
Interval_225082	5	61193992	61194142	+	151	0.535	0.174	0.143	0.082	0.024	0.043	1.941		ENSSSCG00000038461	61181330	61182241	+	protein_coding			61181330	12662	none	other
Interval_272939	7	113525216	113525366	+	151	0.535	0.192	0.079	0.066	0.088	0.041	1.983		ENSSSCG00000002445	113524430	113600088	-	protein_coding	TRIP11	thyroid hormone receptor interactor 11 [Source:VGNC Symbol;Acc:VGNC:94437]	113600088	-74722	exon	utr3
Interval_150935	18	6517470	6517620	+	151	0.535	0.102	0.064	0.181	0.083	0.035	1.985		ENSSSCG00000016454	6516471	6517427	-	protein_coding			6517427	43	none	<=1kb
Interval_240359	6	62133047	62133197	+	151	0.535	0.365	0.016	0.032	0.02	0.031	1.539		ENSSSCG00000053530	62140474	62172846	+	lncRNA			62140474	-7277	none	other
Interval_246169	6	94314466	94314616	+	151	0.535	0.197	0.151	0.04	0.047	0.03	1.901		ENSSSCG00000003646	94026675	94028030	-	protein_coding	POU3F1	POU class 3 homeobox 1 [Source:VGNC Symbol;Acc:VGNC:91675]	94028030	286436	none	other
Interval_270412	7	95745761	95745911	+	151	0.535	0.325	0.029	0.041	0.04	0.03	1.685		ENSSSCG00000054611	95937756	95944167	-	lncRNA			95944167	-198256	none	other
Interval_214984	4	120849436	120849586	+	151	0.535	0.283	0.045	0.075	0.035	0.028	1.792		ENSSSCG00000055077	120768519	120773841	-	lncRNA			120773841	75595	none	other
Interval_123979	15	96428987	96429137	+	151	0.535	0.204	0.095	0.079	0.059	0.027	1.945		ENSSSCG00000059888	96431123	96434263	+	lncRNA			96431123	-1986	none	1-2kb
Interval_49655	11	24982068	24982218	+	151	0.535	0.294	0.067	0.061	0.02	0.023	1.747		ENSSSCG00000057225	24966488	24970758	-	lncRNA			24970758	11310	none	other
Interval_18739	1	144486844	144486994	+	151	0.535	0.257	0.088	0.084	0.026	0.011	1.802		ENSSSCG00000004850	144316121	144788290	-	protein_coding	ENTREP2	endosomal transmembrane epsin interactor 2 [Source:VGNC Symbol;Acc:VGNC:87943]	144788290	-301296	intron	intron
Interval_264102	7	49737574	49737724	+	151	0.535	0.259	0.044	0.124	0.028	0.01	1.769		ENSSSCG00000053129	49801196	49806608	-	lncRNA			49806608	-68884	none	other
Interval_150536	18	4550609	4550759	+	151	0.534	0.193	0.113	0.028	0.029	0.104	1.926		ENSSSCG00000042794	4474494	4529772	-	lncRNA			4529772	20837	none	other
Interval_143934	17	27585529	27585679	+	151	0.534	0.228	0.09	0.015	0.03	0.103	1.861		ENSSSCG00000007100	27270093	27780526	+	protein_coding	SLC24A3	solute carrier family 24 member 3 [Source:VGNC Symbol;Acc:VGNC:95501]	27270093	315436	intron	intron
Interval_172684	2	113848617	113848767	+	151	0.534	0.215	0.055	0.071	0.023	0.101	1.921		ENSSSCG00000027074	113774412	114206930	+	protein_coding	FER	FER tyrosine kinase [Source:VGNC Symbol;Acc:VGNC:99651]	113774412	74205	intron	intron
Interval_275350	8	6134183	6134333	+	151	0.534	0.133	0.149	0.058	0.029	0.098	1.994		ENSSSCG00000008731	6127965	6163061	+	protein_coding	OTOP1	otopetrin 1 [Source:VGNC Symbol;Acc:VGNC:91093]	6127965	6218	intron	intron
Interval_129192	15	134513230	134513380	+	151	0.534	0.236	0.08	0.024	0.038	0.087	1.883		ENSSSCG00000034293	134621213	134621991	-	protein_coding	ARL4C	ADP ribosylation factor like GTPase 4C [Source:NCBI gene (formerly Entrezgene);Acc:100514255]	134621991	-108611	none	other
Interval_209920	4	85587944	85588094	+	151	0.534	0.149	0.05	0	0.183	0.084	1.857		ENSSSCG00000006329	85406223	85571443	+	protein_coding	LMX1A	LIM homeobox transcription factor 1 alpha [Source:VGNC Symbol;Acc:VGNC:89770]	85406223	181721	none	other
Interval_118483	15	50419904	50420054	+	151	0.534	0.206	0.07	0.066	0.046	0.079	1.972		ENSSSCG00000015830	50201404	50802668	-	protein_coding	UNC5D	unc-5 netrin receptor D [Source:VGNC Symbol;Acc:VGNC:95892]	50802668	-382614	intron	intron
Interval_175274	2	132554498	132554648	+	151	0.534	0.232	0.065	0.043	0.047	0.078	1.92		ENSSSCG00000035069	132535984	132802188	+	protein_coding	CHSY3	chondroitin sulfate synthase 3 [Source:VGNC Symbol;Acc:VGNC:86685]	132535984	18514	intron	intron
Interval_11216	1	82871586	82871736	+	151	0.534	0.166	0.11	0.025	0.089	0.077	1.991		ENSSSCG00000004454	82799684	82991085	+	protein_coding	ME1	malic enzyme 1 [Source:VGNC Symbol;Acc:VGNC:90095]	82799684	71902	intron	intron
Interval_129524	15	136079936	136080086	+	151	0.534	0.196	0.086	0.084	0.027	0.073	1.965		ENSSSCG00000016318	136049740	136116017	-	protein_coding	ASB18	ankyrin repeat and SOCS box containing 18 [Source:VGNC Symbol;Acc:VGNC:95922]	136116017	-35931	intron	intron
Interval_32409	1	255801484	255801634	+	151	0.534	0.285	0.031	0.063	0.015	0.071	1.768		ENSSSCG00000035890	255801060	255801519	-	pseudogene			255801519	0	exon	<=1kb
Interval_8206	1	56219018	56219168	+	151	0.534	0.198	0.108	0.027	0.066	0.067	1.955		ENSSSCG00000038663	56184753	56274865	+	lncRNA			56184753	34265	intron	intron
Interval_12198	1	94674084	94674234	+	151	0.534	0.295	0.054	0.033	0.017	0.065	1.753		ENSSSCG00000045948	94397372	94402481	-	protein_coding			94402481	271603	none	other
Interval_13005	1	100130221	100130371	+	151	0.534	0.241	0.043	0.055	0.063	0.064	1.91		ENSSSCG00000004520	100107935	100288936	+	protein_coding		mitogen-activated protein kinase 4 [Source:VGNC Symbol;Acc:VGNC:90004]	100107935	22286	intron	intron
Interval_202026	4	20950966	20951116	+	151	0.534	0.337	0.034	0.016	0.018	0.061	1.622		ENSSSCG00000052540	20936100	20939372	+	lncRNA			20936100	14866	none	other
Interval_7196	1	48405534	48405684	+	151	0.534	0.201	0.078	0.086	0.048	0.052	1.974		ENSSSCG00000060802	48704318	48709773	+	lncRNA			48704318	-298634	none	other
Interval_68857	13	26057115	26057265	+	151	0.534	0.265	0.069	0.036	0.05	0.047	1.851		ENSSSCG00000011280	26036629	26075691	+	protein_coding	VIPR1	vasoactive intestinal peptide receptor 1 [Source:VGNC Symbol;Acc:VGNC:94827]	26036629	20486	intron	intron
Interval_11984	1	90977941	90978091	+	151	0.534	0.331	0.017	0.043	0.029	0.046	1.658		ENSSSCG00000053516	91048420	91058773	-	protein_coding			91058773	-80682	none	other
Interval_92329	14	2775655	2775805	+	151	0.534	0.24	0.104	0.045	0.033	0.043	1.879		ENSSSCG00000056893	2796346	2800774	-	lncRNA			2800774	-24969	none	other
Interval_193907	3	105465275	105465425	+	151	0.534	0.103	0.179	0.061	0.082	0.041	1.997		ENSSSCG00000044060	105453867	105457064	+	lncRNA			105453867	11408	none	other
Interval_280628	8	47525301	47525451	+	151	0.534	0.332	0.039	0.035	0.024	0.036	1.664		ENSSSCG00000008875	47473788	47601357	+	protein_coding	RXFP1	relaxin family peptide receptor 1 [Source:VGNC Symbol;Acc:VGNC:92525]	47473788	51513	intron	intron
Interval_98300	14	43227900	43228050	+	151	0.533	0.185	0.079	0.041	0.034	0.13	1.958		ENSSSCG00000009956	43224930	43442965	+	protein_coding	GRK3	G protein-coupled receptor kinase 3 [Source:VGNC Symbol;Acc:VGNC:88695]	43224930	2970	intron	2-3kb
Interval_176280	2	138872003	138872153	+	151	0.533	0.236	0.041	0.027	0.055	0.109	1.883		ENSSSCG00000058175	138874184	138880372	+	lncRNA			138874184	-2031	none	2-3kb
Interval_181232	3	15445550	15445700	+	151	0.533	0.182	0.039	0.058	0.095	0.093	1.993		ENSSSCG00000061064	15480944	15485046	-	lncRNA			15485046	-39346	none	other
Interval_88010	13	177440925	177441075	+	151	0.533	0.193	0.053	0.092	0.039	0.089	1.979		ENSSSCG00000062291	177318122	177323326	+	lncRNA			177318122	122803	none	other
Interval_202693	4	27992286	27992436	+	151	0.533	0.24	0.082	0.032	0.025	0.089	1.876		ENSSSCG00000056407	28008131	28008237	+	snRNA	U6	U6 spliceosomal RNA [Source:RFAM;Acc:RF00026]	28008131	-15695	none	other
Interval_317131	X	40489527	40489677	+	151	0.533	0.198	0.023	0.085	0.074	0.088	1.96		ENSSSCG00000018698	40571068	40571137	-	miRNA	ssc-mir-221	ssc-mir-221 [Source:miRBase;Acc:MI0008221]	40571137	-81460	none	other
Interval_145479	17	37136571	37136721	+	151	0.533	0.202	0.065	0.036	0.081	0.084	1.972		ENSSSCG00000029626	37160434	37177278	-	protein_coding	NECAB3	N-terminal EF-hand calcium binding protein 3 [Source:VGNC Symbol;Acc:VGNC:95670]	37177278	-40557	none	other
Interval_300656	9	61114110	61114260	+	151	0.533	0.24	0.076	0.041	0.03	0.081	1.893		ENSSSCG00000015259	60995283	61010471	-	protein_coding	B3GAT1	beta-1,3-glucuronyltransferase 1 [Source:VGNC Symbol;Acc:VGNC:85719]	61010471	103639	none	other
Interval_172549	2	112976356	112976506	+	151	0.533	0.193	0.054	0.108	0.031	0.08	1.963		ENSSSCG00000046283	112975246	112978104	+	lncRNA			112975246	1110	exon	1-2kb
Interval_256239	6	170106873	170107023	+	151	0.533	0.137	0.173	0.034	0.044	0.079	1.967		ENSSSCG00000003971	169999792	170189353	+	protein_coding	SCMH1	Scm polycomb group protein homolog 1 [Source:VGNC Symbol;Acc:VGNC:92627]	169999792	107081	intron	intron
Interval_67966	13	20674264	20674414	+	151	0.533	0.241	0.039	0.078	0.03	0.078	1.889		ENSSSCG00000020454	20722633	20722732	-	snRNA	U6	U6 spliceosomal RNA [Source:RFAM;Acc:RF00026]	20722732	-48318	none	other
Interval_133098	16	27053178	27053328	+	151	0.533	0.205	0.045	0.054	0.088	0.075	1.97		ENSSSCG00000016866	27126734	27421449	+	protein_coding	GHR	growth hormone receptor [Source:VGNC Symbol;Acc:VGNC:110663]	27126734	-73406	none	other
Interval_229768	5	91259361	91259511	+	151	0.533	0.215	0.032	0.099	0.048	0.074	1.936		ENSSSCG00000058222	91161016	91187050	-	lncRNA			91187050	72311	none	other
Interval_249932	6	121028035	121028185	+	151	0.533	0.224	0.049	0.076	0.05	0.068	1.944		ENSSSCG00000003748	121066772	121381028	-	protein_coding	CELF4	CUGBP Elav-like family member 4 [Source:VGNC Symbol;Acc:VGNC:86539]	121381028	-352843	none	other
Interval_213927	4	112093514	112093664	+	151	0.533	0.199	0.057	0.083	0.063	0.065	1.988		ENSSSCG00000062186	112075073	112201596	+	protein_coding			112075073	18441	intron	intron
Interval_245912	6	92773771	92773921	+	151	0.533	0.239	0.044	0.04	0.086	0.057	1.903		ENSSSCG00000059310	92685412	92690519	+	lncRNA			92685412	88359	none	other
Interval_255788	6	167413694	167413844	+	151	0.533	0.337	0.017	0.021	0.037	0.055	1.635		ENSSSCG00000039770	167268963	167301599	+	protein_coding	SLC6A9	solute carrier family 6 member 9 [Source:VGNC Symbol;Acc:VGNC:93168]	167268963	144731	none	other
Interval_69738	13	31534139	31534289	+	151	0.533	0.254	0.08	0.039	0.044	0.05	1.873		ENSSSCG00000011366	31523821	31553286	-	protein_coding	SLC25A20	solute carrier family 25 member 20 [Source:VGNC Symbol;Acc:VGNC:92998]	31553286	-18997	intron	intron
Interval_306150	9	106669872	106670022	+	151	0.533	0.266	0.083	0.042	0.027	0.049	1.836		ENSSSCG00000059933	106663245	106666983	+	lncRNA			106663245	6627	none	other
Interval_20142	1	156370666	156370816	+	151	0.533	0.198	0.079	0.04	0.101	0.048	1.969		ENSSSCG00000004886	156295434	156435822	-	protein_coding	CDH7	cadherin 7 [Source:VGNC Symbol;Acc:VGNC:97923]	156435822	-65006	intron	intron
Interval_95562	14	27664926	27665076	+	151	0.533	0.169	0.117	0.094	0.042	0.045	1.992		ENSSSCG00000049218	27428178	27431189	+	lncRNA			27428178	236748	none	other
Interval_128099	15	128174933	128175083	+	151	0.533	0.14	0.037	0.16	0.089	0.042	1.98		ENSSSCG00000025729	128245846	128307284	-	protein_coding	IRS1	insulin receptor substrate 1 [Source:VGNC Symbol;Acc:VGNC:96376]	128307284	-132201	none	other
Interval_10042	1	74503690	74503840	+	151	0.533	0.179	0.183	0.011	0.053	0.041	1.863		ENSSSCG00000040199	74367617	74591853	+	protein_coding	AFG1L	AFG1 like ATPase [Source:VGNC Symbol;Acc:VGNC:85170]	74367617	136073	intron	intron
Interval_235655	6	27456389	27456539	+	151	0.533	0.279	0.082	0.021	0.045	0.04	1.796		ENSSSCG00000035639	27450632	27540118	-	protein_coding	NAE1	telomere repeat binding bouquet formation protein 1 [Source:HGNC Symbol;Acc:HGNC:26675]	27540118	-83579	intron	intron
Interval_225598	5	65205310	65205460	+	151	0.533	0.311	0.059	0.017	0.04	0.04	1.721		ENSSSCG00000056583	65278589	65282375	-	lncRNA			65282375	-76915	none	other
Interval_12980	1	99930621	99930771	+	151	0.533	0.283	0.058	0.055	0.039	0.033	1.812		ENSSSCG00000004517	99934497	99940130	-	protein_coding	CXXC1	CXXC finger protein 1 [Source:VGNC Symbol;Acc:VGNC:87116]	99940130	-9359	none	other
Interval_147688	17	50688193	50688343	+	151	0.533	0.321	0.051	0.032	0.037	0.027	1.703		ENSSSCG00000007460	50631092	50732243	+	protein_coding	ARFGEF2	ADP ribosylation factor guanine nucleotide exchange factor 2 [Source:VGNC Symbol;Acc:VGNC:95672]	50631092	57101	exon	exon
Interval_250268	6	124957597	124957747	+	151	0.532	0.087	0.118	0.071	0.02	0.172	1.974		ENSSSCG00000055429	125781454	125788356	-	lncRNA			125788356	-830609	none	other
Interval_216615	5	571814	571964	+	151	0.532	0.18	0.128	0.015	0.023	0.122	1.894		ENSSSCG00000000978	571963	591822	+	protein_coding	MLC1	modulator of VRAC current 1 [Source:VGNC Symbol;Acc:VGNC:90251]	571963	0	exon	<=1kb
Interval_50355	11	34822550	34822700	+	151	0.532	0.23	0.078	0.039	0.008	0.113	1.852		ENSSSCG00000058463	34390565	34393626	+	lncRNA			34390565	431985	none	other
Interval_267979	7	79647430	79647580	+	151	0.532	0.238	0.047	0.053	0.024	0.106	1.88		ENSSSCG00000048467	79683333	79684205	+	protein_coding			79683333	-35753	none	other
Interval_105344	14	89574756	89574906	+	151	0.532	0.212	0.047	0.02	0.085	0.104	1.92		ENSSSCG00000010384	89571919	89577303	-	protein_coding	LRRC18	leucine rich repeat containing 18 [Source:VGNC Symbol;Acc:VGNC:98078]	89577303	-2397	intron	2-3kb
Interval_163274	2	33219605	33219755	+	151	0.532	0.173	0.068	0.102	0.032	0.091	1.999		ENSSSCG00000013337	33227974	33296559	-	protein_coding	BBOX1	gamma-butyrobetaine hydroxylase 1 [Source:VGNC Symbol;Acc:VGNC:85765]	33296559	-76804	none	other
Interval_280847	8	48993266	48993416	+	151	0.532	0.179	0.036	0.132	0.034	0.087	1.959		ENSSSCG00000062953	48630029	48633784	-	lncRNA			48633784	359482	none	other
Interval_240409	6	62682974	62683124	+	151	0.532	0.216	0.075	0.047	0.047	0.082	1.954		ENSSSCG00000041766	62647288	62657963	+	lncRNA			62647288	35686	none	other
Interval_31661	1	251537996	251538146	+	151	0.532	0.2	0.055	0.099	0.034	0.08	1.969		ENSSSCG00000005455	251368845	251571415	-	protein_coding	SVEP1	sushi, von Willebrand factor type A, EGF and pentraxin domain containing 1 [Source:VGNC Symbol;Acc:VGNC:93642]	251571415	-33269	intron	intron1
Interval_208333	4	76211613	76211763	+	151	0.532	0.196	0.085	0.062	0.054	0.072	1.995		ENSSSCG00000041147	76057725	76061466	+	lncRNA			76057725	153888	none	other
Interval_200525	4	12067234	12067384	+	151	0.532	0.277	0.041	0.026	0.055	0.068	1.819		ENSSSCG00000051417	12055762	12059856	-	lncRNA			12059856	7378	none	other
Interval_157728	18	51596544	51596694	+	151	0.532	0.219	0.133	0.02	0.03	0.067	1.875		ENSSSCG00000036443	51387836	51802945	-	protein_coding	HECW1	HECT, C2 and WW domain containing E3 ubiquitin protein ligase 1 [Source:VGNC Symbol;Acc:VGNC:88835]	51802945	-206251	intron	intron
Interval_182059	3	20875010	20875160	+	151	0.532	0.174	0.184	0.031	0.013	0.066	1.867		ENSSSCG00000036837	20544232	21056195	-	protein_coding	HS3ST4	heparan sulfate-glucosamine 3-sulfotransferase 4 [Source:VGNC Symbol;Acc:VGNC:106584]	21056195	-181035	intron	intron1
Interval_5470	1	33379826	33379976	+	151	0.532	0.262	0.065	0.042	0.038	0.061	1.864		ENSSSCG00000054947	33320994	33327780	+	lncRNA			33320994	58832	none	other
Interval_143361	17	23808833	23808983	+	151	0.532	0.301	0.074	0.018	0.015	0.06	1.724		ENSSSCG00000028750	23522175	23522307	-	snRNA			23522307	286526	none	other
Interval_127833	15	126166246	126166396	+	151	0.532	0.29	0.031	0.031	0.057	0.059	1.791		ENSSSCG00000016234	126189851	126287005	-	protein_coding	CUL3	cullin 3 [Source:VGNC Symbol;Acc:VGNC:96091]	126287005	-120609	none	other
Interval_78587	13	94103533	94103683	+	151	0.532	0.269	0.037	0.061	0.043	0.059	1.851		ENSSSCG00000053088	94124719	94128873	+	lncRNA			94124719	-21036	none	other
Interval_310813	9	137267914	137268064	+	151	0.532	0.238	0.047	0.052	0.073	0.058	1.92		ENSSSCG00000056499	137214501	137214607	-	snRNA	U6	U6 spliceosomal RNA [Source:RFAM;Acc:RF00026]	137214607	53307	none	other
Interval_178078	2	149374814	149374964	+	151	0.532	0.212	0.05	0.111	0.037	0.057	1.941		ENSSSCG00000052577	149431410	149431820	-	protein_coding			149431820	-56856	none	other
Interval_299530	9	54548816	54548966	+	151	0.532	0.214	0.077	0.074	0.051	0.052	1.963		ENSSSCG00000053227	54742548	54749236	+	lncRNA			54742548	-193582	none	other
Interval_280048	8	41655397	41655547	+	151	0.532	0.237	0.104	0.046	0.029	0.052	1.891		ENSSSCG00000063339	41703773	41706794	-	lncRNA			41706794	-51247	none	other
Interval_161915	2	23869508	23869658	+	151	0.532	0.284	0.093	0.018	0.02	0.052	1.761		ENSSSCG00000060970	23854826	23858372	-	lncRNA			23858372	11136	none	other
Interval_16058	1	123779992	123780142	+	151	0.532	0.249	0.047	0.035	0.085	0.051	1.883		ENSSSCG00000054343	123889328	123894865	+	lncRNA			123889328	-109186	none	other
Interval_169190	2	83139000	83139150	+	151	0.532	0.16	0.082	0.139	0.037	0.049	1.991		ENSSSCG00000059564	83130162	83135311	-	lncRNA			83135311	3689	none	other
Interval_111929	14	138437813	138437963	+	151	0.532	0.329	0.028	0.053	0.01	0.048	1.658		ENSSSCG00000042700	138481779	138489850	+	lncRNA			138481779	-43816	none	other
Interval_159953	2	8473759	8473909	+	151	0.532	0.268	0.059	0.056	0.041	0.044	1.854		ENSSSCG00000013056	8463402	8475162	-	protein_coding	LGALS12	galectin 12 [Source:VGNC Symbol;Acc:VGNC:89692]	8475162	-1253	intron	1-2kb
Interval_59585	12	23175241	23175391	+	151	0.532	0.274	0.07	0.045	0.039	0.039	1.831		ENSSSCG00000036532	23181727	23209338	+	protein_coding	FBXO47	F-box protein 47 [Source:VGNC Symbol;Acc:VGNC:88050]	23181727	-6336	none	other
Interval_85574	13	146826177	146826327	+	151	0.532	0.224	0.072	0.081	0.056	0.034	1.934		ENSSSCG00000011923	146902041	146915162	+	protein_coding	NEPRO	nucleolus and neural progenitor protein [Source:VGNC Symbol;Acc:VGNC:90688]	146902041	-75714	none	other
Interval_188957	3	69477176	69477326	+	151	0.532	0.317	0.041	0.047	0.03	0.032	1.72		ENSSSCG00000060151	69485949	69488975	+	protein_coding	EGR4	early growth response 4 [Source:NCBI gene (formerly Entrezgene);Acc:100516906]	69485949	-8623	none	other
Interval_273800	7	119360715	119360865	+	151	0.532	0.222	0.064	0.036	0.115	0.031	1.905		ENSSSCG00000051559	119431697	119432479	-	protein_coding			119432479	-71614	none	other
Interval_179032	3	2403347	2403497	+	151	0.532	0.187	0.105	0.056	0.098	0.022	1.96		ENSSSCG00000050582	2503270	2506407	+	lncRNA			2503270	-99773	none	other
Interval_79333	13	100001306	100001456	+	151	0.532	0.254	0.048	0.085	0.07	0.012	1.843		ENSSSCG00000035935	99925375	99928684	+	protein_coding	C3orf80	chromosome 13 C3orf80 homolog [Source:VGNC Symbol;Acc:VGNC:85938]	99925375	75931	none	other
Interval_263887	7	48616875	48617025	+	151	0.531	0.196	0.06	0.034	0.039	0.14	1.936		ENSSSCG00000062982	48617426	48620843	+	lncRNA			48617426	-401	none	<=1kb
Interval_265356	7	58057830	58057980	+	151	0.531	0.173	0.043	0.073	0.056	0.123	2		ENSSSCG00000001877	58038995	58071243	+	protein_coding	SNUPN	snurportin 1 [Source:VGNC Symbol;Acc:VGNC:93301]	58038995	18835	intron	intron
Interval_112653	15	1770816	1770966	+	151	0.531	0.234	0.06	0.056	0.024	0.096	1.905		ENSSSCG00000057828	1773529	1778620	-	lncRNA			1778620	-7654	none	other
Interval_279372	8	37589648	37589798	+	151	0.531	0.243	0.036	0.073	0.023	0.093	1.875		ENSSSCG00000008812	37407711	37530373	+	protein_coding	ATP10D	ATPase phospholipid transporting 10D (putative) [Source:VGNC Symbol;Acc:VGNC:98913]	37407711	181937	none	other
Interval_153903	18	24840647	24840797	+	151	0.531	0.268	0.055	0.034	0.023	0.089	1.825		ENSSSCG00000016614	25045742	25168053	-	protein_coding	PTPRZ1	protein tyrosine phosphatase receptor type Z1 [Source:VGNC Symbol;Acc:VGNC:91996]	25168053	-327256	none	other
Interval_245129	6	88068916	88069066	+	151	0.531	0.194	0.075	0.078	0.035	0.086	1.988		ENSSSCG00000003599	88047138	88061909	+	protein_coding			88047138	21778	none	other
Interval_130634	16	2948148	2948298	+	151	0.531	0.221	0.088	0.045	0.03	0.086	1.931		ENSSSCG00000062918	3087200	3092266	-	lncRNA			3092266	-143968	none	other
Interval_149642	17	62303233	62303383	+	151	0.531	0.142	0.166	0.035	0.043	0.084	1.979		ENSSSCG00000053912	62303117	62309562	-	lncRNA			62309562	-6179	exon	exon1
Interval_216139	4	128272043	128272193	+	151	0.531	0.214	0.071	0.082	0.02	0.082	1.937		ENSSSCG00000060113	128367448	128370694	-	lncRNA			128370694	-98501	none	other
Interval_103062	14	74592239	74592389	+	151	0.531	0.235	0.039	0.076	0.038	0.08	1.914		ENSSSCG00000040734	74599116	74599220	-	snRNA	U6	U6 spliceosomal RNA [Source:RFAM;Acc:RF00026]	74599220	-6831	none	other
Interval_43025	10	55645353	55645503	+	151	0.531	0.112	0.191	0.061	0.026	0.079	1.968		ENSSSCG00000031456	55675138	55700305	-	protein_coding	ARL5B	ADP ribosylation factor like GTPase 5B [Source:VGNC Symbol;Acc:VGNC:95985]	55700305	-54802	none	other
Interval_292953	9	12003818	12003968	+	151	0.531	0.184	0.102	0.036	0.071	0.076	1.998		ENSSSCG00000014878	11830095	12020415	-	protein_coding	PAK1	p21 (RAC1) activated kinase 1 [Source:HGNC Symbol;Acc:HGNC:8590]	12020415	-16447	intron	intron
Interval_250885	6	132203961	132204111	+	151	0.531	0.223	0.087	0.058	0.025	0.076	1.929		ENSSSCG00000059804	132294639	132295974	+	lncRNA			132294639	-90528	none	other
[truncated: 49,120 more rows]

## Sheet: Sub T3
Tissue-specific chromatin accessibility regions and transcription factor binding sites in pig brain and endocrine tissues
[truncated: 385 more rows]

[truncated: 3 more sheets: Sub T4, Sub T5, Sub T6]
